# Supplementary material for: The Chlamydia trachomatis-secreted effector protein CT181 binds to Mcl-1 and prolongs neutrophil survival
Source: mBio. 2026 May 15;17(6):e00357-26. doi: 10.1128/mbio.00357-26 (PMC13251465; doi:10.1128/mbio.00357-26)
Supplement: Table S2 — AP-MS. [file mbio.00357-26-s0003.xlsx]

## Sheet: Ct 181 all 3
Table S2: AP-MS Results. Host and bacterial proteins present in all three replicates of the CT181 IP. Other tabs include the results from the three individual replicates.
					Rep 1							Rep 2							Rep 3
Database	Description	Avg Score	Avg Matches	Avg Seq	Score	Mass	Num. of matches	Num. of significant matches	Num. of sequences	Num. of significant sequences	emPAI	Score	Mass	Num. of matches	Num. of significant matches	Num. of sequences	Num. of significant sequences	emPAI	Score	Mass	Num. of matches	Num. of significant matches	Num. of sequences	Num. of significant sequences	emPAI
UniProt_Human	Actin, cytoplasmic 1 OS=Homo sapiens OX=9606 GN=ACTB PE=1 SV=9	451.667	17.6667	7.33333	997	36916	38	38	10	10	4.95	97	36916	5	5	5	5	0.75	261	36916	10	10	7	7	1.44
UniProt_Human	Keratin, type II cytoskeletal 2 epidermal OS=Homo sapiens OX=9606 GN=KRT2 PE=1 SV=2	102.333	2	2	121	65393	2	2	2	2	0.13	57	65393	2	2	2	2	0.13	129	65393	2	2	2	2	0.13
UniProt_Human	Isoform Beta-2 of Protein phosphatase 1B OS=Homo sapiens OX=9606 GN=PPM1B	179.667	5.33333	4	291	42744	9	9	6	6	0.78	35	42744	2	2	2	2	0.21	213	42744	5	5	4	4	0.47
Uniprot_Chlamydia_trachomatis	Uncharacterized protein OS=Chlamydia trachomatis (strain D/UW-3/Cx) OX=272561 GN=CT_181 PE=4 SV=1	365	6.66667	5	350	27006	9	9	6	6	1.49	242	27006	3	3	3	3	0.58	503	27006	8	8	6	6	1.49
UniProt_Human	Immunoglobulin kappa variable 2D-29 OS=Homo sapiens OX=9606 GN=IGKV2D-29 PE=3 SV=1	260	4.33333	3.33333	340	13135	6	6	4	4	2.45	129	13135	2	2	2	2	0.86	311	13135	5	5	4	4	2.45
UniProt_Human	WD repeat-containing protein 26 OS=Homo sapiens OX=9606 GN=WDR26 PE=1 SV=2	134	4	1.66667	278	81307	9	9	3	3	0.29	63	81307	1	1	1	1	0.05	61	81307	2	2	1	1	0.05
UniProt_Human	Keratin, type I cytoskeletal 9 OS=Homo sapiens OX=9606 GN=KRT9 PE=1 SV=3	184.333	4.33333	4.33333	259	62027	6	6	6	6	0.49	102	62027	2	2	2	2	0.14	192	62027	5	5	5	5	0.4
UniProt_Human	Cytosolic purine 5'-nucleotidase OS=Homo sapiens OX=9606 GN=NT5C2 PE=1 SV=1	177	6.66667	4.33333	233	65825	11	11	6	6	0.65	107	65825	3	3	3	3	0.21	191	65825	6	6	4	4	0.37
UniProt_Human	Peroxiredoxin-6 OS=Homo sapiens OX=9606 GN=PRDX6 PE=1 SV=3	116	1.33333	1	183	25019	2	2	1	1	0.18	107	25019	1	1	1	1	0.18	58	25019	1	1	1	1	0.18
UniProt_Human	Glucose-induced degradation protein 8 homolog OS=Homo sapiens OX=9606 GN=GID8 PE=1 SV=1	76	2	1.33333	127	26732	4	4	2	2	0.58	26	26732	1	1	1	1	0.17	75	26732	1	1	1	1	0.17
UniProt_Human	Keratin, type I cytoskeletal 10 OS=Homo sapiens OX=9606 GN=KRT10 PE=1 SV=2	88.6667	2.33333	2.33333	124	63308	3	3	3	3	0.22	24	63308	1	1	1	1	0.07	118	63308	3	3	3	3	0.22
UniProt_Human	Transcription initiation factor IIB OS=Homo sapiens OX=9606 GN=GTF2B PE=1 SV=1	98.6667	3	2.66667	110	34811	3	3	3	3	0.43	75	34811	2	2	2	2	0.27	111	34811	4	4	3	3	0.43
UniProt_Human	Induced myeloid leukemia cell differentiation protein Mcl-1 OS=Homo sapiens OX=9606 GN=MCL1 PE=1 SV=1	92.6667	3.33333	2	96	21213	6	6	3	3	1.16	74	21213	1	1	1	1	0.21	108	21213	3	3	2	2	0.47
UniProt_Human	BTB/POZ domain-containing protein KCTD5 OS=Homo sapiens OX=9606 GN=KCTD5 PE=1 SV=1	59.3333	1.66667	1.33333	87	27109	3	3	2	2	0.35	36	27109	1	1	1	1	0.16	55	27109	1	1	1	1	0.16
UniProt_Human	Nucleolin OS=Homo sapiens OX=9606 GN=NCL PE=1 SV=1	76.6667	2.33333	2.33333	83	68552	3	3	3	3	0.2	61	68552	3	3	3	3	0.2	86	68552	1	1	1	1	0.06
UniProt_Human	Acyl-CoA (8-3)-desaturase OS=Homo sapiens OX=9606 GN=FADS1 PE=1 SV=3	52	1	1	74	51931	1	1	1	1	0.08	17	51931	1	1	1	1	0.08	65	51931	1	1	1	1	0.08
UniProt_Human	Pyridoxal 5'-phosphate synthase (Fragment) OS=Homo sapiens OX=9606 GN=PNPO PE=1 SV=2	50.3333	1	1	66	19073	1	1	1	1	0.24	19	19073	1	1	1	1	0.24	66	19073	1	1	1	1	0.24
UniProt_Human	Rho guanine nucleotide exchange factor 10 (Fragment) OS=Homo sapiens OX=9606 GN=ARHGEF10 PE=1 SV=1	43	1.33333	1.33333	65	109583	2	2	2	2	0.08	48	109583	1	1	1	1	0.04	16	109583	1	1	1	1	0.04
Uniprot_Chlamydia_trachomatis	Folate synthesis bifunctional protein OS=Chlamydia trachomatis (strain D/UW-3/Cx) OX=272561 GN=folKP PE=3 SV=1	88.6667	3	3	57	50281	2	2	2	2	0.18	127	50281	3	3	3	3	0.28	82	50281	4	4	4	4	0.39
UniProt_Human	Ribosomal protein L19 OS=Homo sapiens OX=9606 GN=RPL19 PE=1 SV=1	52	1.33333	1	48	12415	2	2	1	1	0.38	55	12415	1	1	1	1	0.38	53	12415	1	1	1	1	0.38
UniProt_Human	60S acidic ribosomal protein P1 OS=Homo sapiens OX=9606 GN=RPLP1 PE=1 SV=1	81.6667	1.66667	1.66667	48	11507	1	1	1	1	0.42	104	11507	2	2	2	2	1.01	93	11507	2	2	2	2	1.01
UniProt_Human	Importin-9 OS=Homo sapiens OX=9606 GN=IPO9 PE=1 SV=3	36	1.33333	1.33333	40	115889	1	1	1	1	0.04	32	115889	1	1	1	1	0.04	36	115889	2	2	2	2	0.07
Uniprot_Chlamydia_trachomatis	Inclusion membrane protein G OS=Chlamydia trachomatis (strain D/UW-3/Cx) OX=272561 GN=incG PE=1 SV=1	72.3333	1	1	36	17394	1	1	1	1	0.26	94	17394	1	1	1	1	0.26	87	17394	1	1	1	1	0.26
UniProt_Human	Integrin beta OS=Homo sapiens OX=9606 GN=ITGB1 PE=1 SV=1	32.6667	1	1	35	87868	1	1	1	1	0.05	31	87868	1	1	1	1	0.05	32	87868	1	1	1	1	0.05
Uniprot_Chlamydia_trachomatis	Uncharacterized protein OS=Chlamydia trachomatis (strain D/UW-3/Cx) OX=272561 GN=CT_529 PE=4 SV=1	60.3333	1.33333	1.33333	34	30969	1	1	1	1	0.14	17	30969	1	1	1	1	0.14	130	30969	2	2	2	2	0.3
UniProt_Human	ADP/ATP translocase 2 OS=Homo sapiens OX=9606 GN=SLC25A5 PE=1 SV=7	46.6667	1	1	33	32831	1	1	1	1	0.13	59	32831	1	1	1	1	0.13	48	32831	1	1	1	1	0.13
Uniprot_Chlamydia_trachomatis	ADP,ATP carrier protein 1 OS=Chlamydia trachomatis (strain D/UW-3/Cx) OX=272561 GN=tlcA PE=3 SV=1	29	1.33333	1.33333	32	58079	1	1	1	1	0.07	17	58079	1	1	1	1	0.07	38	58079	2	2	2	2	0.15
UniProt_Human	Transmembrane emp24 domain-containing protein 9 OS=Homo sapiens OX=9606 GN=TMED9 PE=1 SV=2	37.6667	1	1	28	27260	1	1	1	1	0.16	53	27260	1	1	1	1	0.16	32	27260	1	1	1	1	0.16
UniProt_Human	Histone H4 OS=Homo sapiens OX=9606 GN=H4C1 PE=1 SV=2	38	1	1	27	11360	1	1	1	1	0.43	46	11360	1	1	1	1	0.43	41	11360	1	1	1	1	0.43
UniProt_Human	Sterol-4-alpha-carboxylate 3-dehydrogenase, decarboxylating (Fragment) OS=Homo sapiens OX=9606 GN=NSDHL PE=1 SV=1	25.6667	1	1	22	28128	1	1	1	1	0.16	21	28128	1	1	1	1	0.16	34	28128	1	1	1	1	0.16
UniProt_Human	Probable non-functional immunoglobulin kappa variable 2D-24 OS=Homo sapiens OX=9606 GN=IGKV2D-24 PE=1 SV=1	30.6667	1.33333	1.33333	19	13071	1	1	1	1	0.36	47	13071	2	2	2	2	0.86	26	13071	1	1	1	1	0.36
UniProt_Human	Coatomer subunit gamma-1 OS=Homo sapiens OX=9606 GN=COPG1 PE=1 SV=1	37.3333	1	1	17	97655	1	1	1	1	0.04	53	97655	1	1	1	1	0.04	42	97655	1	1	1	1	0.04
Uniprot_Chlamydia_trachomatis	Probable oxidoreductase CT_610 OS=Chlamydia trachomatis (strain D/UW-3/Cx) OX=272561 GN=CT_610 PE=1 SV=1	45	1.66667	1.66667	15	26717	1	1	1	1	0.17	78	26717	2	2	2	2	0.36	42	26717	2	2	2	2	0.36

## Sheet: Rep 1
User	MaryWeber
Search title	21-222-MaryWeber-CT181-1.raw by MaryWeber against Fusion Uniprot Chlamydia-Human Quantitation
MS data file	E:\Data\Fusion\MaryWeber\21-222-MaryWeber-CT181-1.raw
Database 1	Uniprot_Chlamydia_trachomatis 20200619 (895 sequences; 312,168 residues)
Database 2	UniProt_Human 20210601 (100,100 sequences; 40,284,240 residues)
Taxonomy 1	(none)
Taxonomy 2	(none)
Timestamp	19 Sep 2021 at 01:04:53 GMT
Type of search	MS/MS Ion Search
Quantitation	Average [MD]
Enzyme	Trypsin/P
Variable modifications	Acetyl (Protein N-term),Carbamidomethyl (C),Oxidation (M)
Mass values	Monoisotopic
Protein mass	Unrestricted
Peptide mass tolerance	10 ppm
Fragment mass tolerance	0.6 Da
Max missed cleavages	2
Instrument type	ESI-TRAP
Number of queries	20846
Warning	No taxonomy indexes found in selected databases, taxonomy 'Species information unavailable' ignored. Searching all entries.
Significance threshold p<	0.05
Max. number of families	AUTO
Ions score or expect cut-off	-1
Min. number of sig. unique sequences	1
Preferred taxonomy	All entries
Show Percolator scores?	no
Family	Member	Database	Accession	Score	Mass	Num. of matches	Num. of significant matches	Num. of sequences	Num. of significant sequences	emPAI	Description
1	1	UniProt_Human	P52732	2717	119085	85	85	48	48	5.11	Kinesin-like protein KIF11 OS=Homo sapiens OX=9606 GN=KIF11 PE=1 SV=2
2	1	UniProt_Human	Q14558	1121	39369	33	33	20	20	10.09	Phosphoribosyl pyrophosphate synthase-associated protein 1 OS=Homo sapiens OX=9606 GN=PRPSAP1 PE=1 SV=2
2	2	UniProt_Human	O60256	746	40899	27	27	15	15	6.53	Phosphoribosyl pyrophosphate synthase-associated protein 2 OS=Homo sapiens OX=9606 GN=PRPSAP2 PE=1 SV=1
3	1	UniProt_Human	O14744	1109	72638	48	48	21	21	3.4	Protein arginine N-methyltransferase 5 OS=Homo sapiens OX=9606 GN=PRMT5 PE=1 SV=4
4	1	UniProt_Human	P63261	1037	41766	38	38	10	10	3.86	Actin, cytoplasmic 2 OS=Homo sapiens OX=9606 GN=ACTG1 PE=1 SV=1
4	2	UniProt_Human	E7EVS6	997	36916	38	38	10	10	4.95	Actin, cytoplasmic 1 OS=Homo sapiens OX=9606 GN=ACTB PE=1 SV=9
4	3	UniProt_Human	Q562R1	139	41976	10	10	4	4	0.63	Beta-actin-like protein 2 OS=Homo sapiens OX=9606 GN=ACTBL2 PE=1 SV=2
5	1	UniProt_Human	P11908	738	34747	19	19	13	13	4.92	Ribose-phosphate pyrophosphokinase 2 OS=Homo sapiens OX=9606 GN=PRPS2 PE=1 SV=2
5	2	UniProt_Human	B1ALA9	607	31372	21	21	15	15	7.13	Ribose-phosphate pyrophosphokinase 1 OS=Homo sapiens OX=9606 GN=PRPS1 PE=1 SV=2
6	1	UniProt_Human	Q9Y6Y0	660	71683	27	27	15	15	1.67	Influenza virus NS1A-binding protein OS=Homo sapiens OX=9606 GN=IVNS1ABP PE=1 SV=3
7	1	UniProt_Human	Q60FE5	647	278053	26	26	19	19	0.37	Filamin-A OS=Homo sapiens OX=9606 GN=FLNA PE=1 SV=1
8	1	UniProt_Human	P35579	606	226392	20	20	16	16	0.37	Myosin-9 OS=Homo sapiens OX=9606 GN=MYH9 PE=1 SV=4
9	1	UniProt_Human	Q9Y4E8	603	112348	20	20	14	14	0.8	Ubiquitin carboxyl-terminal hydrolase 15 OS=Homo sapiens OX=9606 GN=USP15 PE=1 SV=3
10	1	UniProt_Human	Q15208	560	54155	17	17	11	11	1.7	Serine/threonine-protein kinase 38 OS=Homo sapiens OX=9606 GN=STK38 PE=1 SV=1
10	2	UniProt_Human	Q9Y2H1	370	53968	17	17	6	6	1.32	Serine/threonine-protein kinase 38-like OS=Homo sapiens OX=9606 GN=STK38L PE=1 SV=3
11	1	UniProt_Human	Q9BQA1	470	36701	20	20	7	7	1.45	Methylosome protein 50 OS=Homo sapiens OX=9606 GN=WDR77 PE=1 SV=1
12	1	UniProt_Human	P68371	468	49799	17	17	12	12	2.19	Tubulin beta-4B chain OS=Homo sapiens OX=9606 GN=TUBB4B PE=1 SV=1
12	2	UniProt_Human	P07437	394	49639	16	16	13	13	2.21	Tubulin beta chain OS=Homo sapiens OX=9606 GN=TUBB PE=1 SV=2
12	3	UniProt_Human	P04350	288	49554	13	13	9	9	1.5	Tubulin beta-4A chain OS=Homo sapiens OX=9606 GN=TUBB4A PE=1 SV=2
12	4	UniProt_Human	Q9BUF5	61	49825	3	3	2	2	0.18	Tubulin beta-6 chain OS=Homo sapiens OX=9606 GN=TUBB6 PE=1 SV=1
13	1	UniProt_Human	P04264	465	65999	10	10	9	9	0.76	Keratin, type II cytoskeletal 1 OS=Homo sapiens OX=9606 GN=KRT1 PE=1 SV=6
13	2	UniProt_Human	P35908	121	65393	2	2	2	2	0.13	Keratin, type II cytoskeletal 2 epidermal OS=Homo sapiens OX=9606 GN=KRT2 PE=1 SV=2
14	1	UniProt_Human	A0A0D9SEU5	424	67213	9	9	7	7	0.54	Ran-binding protein 10 OS=Homo sapiens OX=9606 GN=RANBP10 PE=1 SV=1
15	1	UniProt_Human	O75688	386	52609	11	11	7	7	0.73	Protein phosphatase 1B OS=Homo sapiens OX=9606 GN=PPM1B PE=1 SV=1
15	2	UniProt_Human	O75688-2	291	42744	9	9	6	6	0.78	Isoform Beta-2 of Protein phosphatase 1B OS=Homo sapiens OX=9606 GN=PPM1B
16	1	UniProt_Human	P19474	368	54135	13	13	9	9	1.31	E3 ubiquitin-protein ligase TRIM21 OS=Homo sapiens OX=9606 GN=TRIM21 PE=1 SV=1
17	1	UniProt_Human	J3KN38	366	22334	8	8	5	5	1.5	Chloride channel, nucleotide sensitive 1A OS=Homo sapiens OX=9606 GN=CLNS1A PE=1 SV=1
18	1	Uniprot_Chlamydia_trachomatis	O84184	350	27006	9	9	6	6	1.49	Uncharacterized protein OS=Chlamydia trachomatis (strain D/UW-3/Cx) OX=272561 GN=CT_181 PE=4 SV=1
19	1	UniProt_Human	A0A075B6S2	340	13135	6	6	4	4	2.45	Immunoglobulin kappa variable 2D-29 OS=Homo sapiens OX=9606 GN=IGKV2D-29 PE=3 SV=1
20	1	UniProt_Human	A0A286YF22	291	55903	6	6	6	6	0.56	D-3-phosphoglycerate dehydrogenase OS=Homo sapiens OX=9606 GN=PHGDH PE=1 SV=1
21	1	UniProt_Human	O95881	289	19194	10	10	5	5	2.58	Thioredoxin domain-containing protein 12 OS=Homo sapiens OX=9606 GN=TXNDC12 PE=1 SV=1
22	1	UniProt_Human	A0A499FIZ0	278	81307	9	9	3	3	0.29	WD repeat-containing protein 26 OS=Homo sapiens OX=9606 GN=WDR26 PE=1 SV=2
23	1	UniProt_Human	Q5TCI8	266	55729	9	9	4	4	0.45	Prelamin-A/C OS=Homo sapiens OX=9606 GN=LMNA PE=1 SV=1
24	1	UniProt_Human	P35527	259	62027	6	6	6	6	0.49	Keratin, type I cytoskeletal 9 OS=Homo sapiens OX=9606 GN=KRT9 PE=1 SV=3
25	1	UniProt_Human	P98175	252	103469	7	7	5	5	0.27	RNA-binding protein 10 OS=Homo sapiens OX=9606 GN=RBM10 PE=1 SV=3
26	1	UniProt_Human	H3BU31	242	18954	5	5	3	3	0.91	60S ribosomal protein L4 (Fragment) OS=Homo sapiens OX=9606 GN=RPL4 PE=1 SV=1
27	1	UniProt_Human	A0A6Q8PHP0	233	65825	11	11	6	6	0.65	Cytosolic purine 5'-nucleotidase OS=Homo sapiens OX=9606 GN=NT5C2 PE=1 SV=1
28	1	UniProt_Human	P62314	231	13273	6	6	4	4	3.58	Small nuclear ribonucleoprotein Sm D1 OS=Homo sapiens OX=9606 GN=SNRPD1 PE=1 SV=1
29	1	UniProt_Human	Q5JUX0	229	29189	5	5	3	3	0.53	Spindlin-3 OS=Homo sapiens OX=9606 GN=SPIN3 PE=1 SV=1
30	1	UniProt_Human	Q06830	228	22096	6	6	6	6	2.04	Peroxiredoxin-1 OS=Homo sapiens OX=9606 GN=PRDX1 PE=1 SV=1
31	1	UniProt_Human	Q93100	216	124805	6	6	5	5	0.18	Phosphorylase b kinase regulatory subunit beta OS=Homo sapiens OX=9606 GN=PHKB PE=1 SV=3
32	1	UniProt_Human	Q04695	205	48076	4	4	4	4	0.41	Keratin, type I cytoskeletal 17 OS=Homo sapiens OX=9606 GN=KRT17 PE=1 SV=2
33	1	UniProt_Human	P02786	201	84818	5	5	4	4	0.22	Transferrin receptor protein 1 OS=Homo sapiens OX=9606 GN=TFRC PE=1 SV=2
34	1	Uniprot_Chlamydia_trachomatis	O84679	200	41374	8	8	6	6	1.01	Flagellar Motor Switch Domain/YscQ family OS=Chlamydia trachomatis (strain D/UW-3/Cx) OX=272561 GN=fliN PE=4 SV=1
35	1	UniProt_Human	F5H5D3	185	57693	11	11	8	8	0.77	Tubulin alpha chain OS=Homo sapiens OX=9606 GN=TUBA1C PE=1 SV=1
36	1	UniProt_Human	P30041	183	25019	2	2	1	1	0.18	Peroxiredoxin-6 OS=Homo sapiens OX=9606 GN=PRDX6 PE=1 SV=3
37	1	UniProt_Human	Q9Y657	174	29582	7	7	5	5	1.3	Spindlin-1 OS=Homo sapiens OX=9606 GN=SPIN1 PE=1 SV=3
38	1	UniProt_Human	P08238	173	83212	3	3	2	2	0.16	Heat shock protein HSP 90-beta OS=Homo sapiens OX=9606 GN=HSP90AB1 PE=1 SV=4
39	1	UniProt_Human	A0A087WWU8	168	26404	4	4	4	4	0.86	Tropomyosin alpha-3 chain OS=Homo sapiens OX=9606 GN=TPM3 PE=1 SV=1
39	2	UniProt_Human	A0A2R8Y5V9	37	28592	2	2	2	2	0.33	Tropomyosin alpha-4 chain OS=Homo sapiens OX=9606 GN=TPM4 PE=1 SV=1
40	1	UniProt_Human	P62937	165	18001	4	4	4	4	1.48	Peptidyl-prolyl cis-trans isomerase A OS=Homo sapiens OX=9606 GN=PPIA PE=1 SV=2
41	1	Uniprot_Chlamydia_trachomatis	O84315	131	36118	4	4	3	3	0.41	Transaldolase OS=Chlamydia trachomatis (strain D/UW-3/Cx) OX=272561 GN=tal PE=3 SV=1
42	1	UniProt_Human	A8MUD9	131	24417	3	3	3	3	0.66	60S ribosomal protein L7 OS=Homo sapiens OX=9606 GN=RPL7 PE=1 SV=1
43	1	UniProt_Human	P62424	129	29977	4	4	4	4	0.73	60S ribosomal protein L7a OS=Homo sapiens OX=9606 GN=RPL7A PE=1 SV=2
44	1	UniProt_Human	Q9UH99	129	80262	7	7	7	7	0.44	SUN domain-containing protein 2 OS=Homo sapiens OX=9606 GN=SUN2 PE=1 SV=3
45	1	UniProt_Human	Q9NWU2	127	26732	4	4	2	2	0.58	Glucose-induced degradation protein 8 homolog OS=Homo sapiens OX=9606 GN=GID8 PE=1 SV=1
46	1	UniProt_Human	A0A0A6YYJ8	127	54191	2	2	2	2	0.16	Putative RNA-binding protein Luc7-like 2 OS=Homo sapiens OX=9606 GN=LUC7L2 PE=3 SV=1
47	1	UniProt_Human	Q15084	127	48091	3	3	3	3	0.29	Protein disulfide-isomerase A6 OS=Homo sapiens OX=9606 GN=PDIA6 PE=1 SV=1
48	1	UniProt_Human	A0A0A0MRI5	125	62713	2	2	1	1	0.07	Alpha N-catenin OS=Homo sapiens OX=9606 GN=CTNNA2 PE=1 SV=1
49	1	UniProt_Human	A0A1B0GVI3	124	63308	3	3	3	3	0.22	Keratin, type I cytoskeletal 10 OS=Homo sapiens OX=9606 GN=KRT10 PE=1 SV=2
49	2	UniProt_Human	K7EMD9	64	19202	2	2	2	2	0.53	Keratin, type I cytoskeletal 13 (Fragment) OS=Homo sapiens OX=9606 GN=KRT13 PE=1 SV=1
50	1	Uniprot_Chlamydia_trachomatis	O84589	121	39468	4	4	3	3	0.37	Tryptophan--tRNA ligase OS=Chlamydia trachomatis (strain D/UW-3/Cx) OX=272561 GN=trpS PE=1 SV=1
51	1	UniProt_Human	P12004	120	28750	3	3	3	3	0.54	Proliferating cell nuclear antigen OS=Homo sapiens OX=9606 GN=PCNA PE=1 SV=1
52	1	UniProt_Human	J3QRX4	115	8524	3	3	1	1	1.55	Coordinator of PRMT5 and differentiation stimulator OS=Homo sapiens OX=9606 GN=COPRS PE=1 SV=1
53	1	UniProt_Human	A0A590UJI3	115	58955	2	2	1	1	0.15	Proton-translocating NAD(P)(+) transhydrogenase OS=Homo sapiens OX=9606 GN=NNT PE=1 SV=1
54	1	UniProt_Human	M0QXZ8	115	43379	1	1	1	1	0.1	Rho GTPase-activating protein SYDE1 OS=Homo sapiens OX=9606 GN=SYDE1 PE=1 SV=1
55	1	UniProt_Human	M0R0P7	115	16166	4	4	3	3	1.13	60S ribosomal protein L18a OS=Homo sapiens OX=9606 GN=RPL18A PE=1 SV=1
56	1	UniProt_Human	Q14974	112	97108	4	4	4	4	0.19	Importin subunit beta-1 OS=Homo sapiens OX=9606 GN=KPNB1 PE=1 SV=2
57	1	UniProt_Human	P09382	111	14706	3	3	2	2	0.74	Galectin-1 OS=Homo sapiens OX=9606 GN=LGALS1 PE=1 SV=2
58	1	UniProt_Human	Q00403	110	34811	3	3	3	3	0.43	Transcription initiation factor IIB OS=Homo sapiens OX=9606 GN=GTF2B PE=1 SV=1
59	1	UniProt_Human	A0A087X1A9	108	8776	1	1	1	1	0.58	SEC22 vesicle-trafficking protein homolog B (Fragment) OS=Homo sapiens OX=9606 GN=SEC22B PE=1 SV=1
60	1	UniProt_Human	P46020-2	105	135722	5	5	4	4	0.13	Isoform 2 of Phosphorylase b kinase regulatory subunit alpha, skeletal muscle isoform OS=Homo sapiens OX=9606 GN=PHKA1
61	1	UniProt_Human	Q7Z6Z7	104	481589	1	1	1	1	0.01	E3 ubiquitin-protein ligase HUWE1 OS=Homo sapiens OX=9606 GN=HUWE1 PE=1 SV=3
62	1	UniProt_Human	P26641	103	50087	1	1	1	1	0.09	Elongation factor 1-gamma OS=Homo sapiens OX=9606 GN=EEF1G PE=1 SV=3
63	1	UniProt_Human	P08670	98	53619	6	6	5	5	0.47	Vimentin OS=Homo sapiens OX=9606 GN=VIM PE=1 SV=4
64	1	UniProt_Human	A0A2R8Y7B1	98	185366	2	2	2	2	0.05	Girdin OS=Homo sapiens OX=9606 GN=CCDC88A PE=1 SV=1
65	1	UniProt_Human	A0A087WT64	96	21213	6	6	3	3	1.16	Induced myeloid leukemia cell differentiation protein Mcl-1 OS=Homo sapiens OX=9606 GN=MCL1 PE=1 SV=1
66	1	UniProt_Human	Q5T6W2	94	41781	3	3	2	2	0.22	Heterogeneous nuclear ribonucleoprotein K (Fragment) OS=Homo sapiens OX=9606 GN=HNRNPK PE=1 SV=1
67	1	UniProt_Human	O15355	92	59235	2	2	1	1	0.07	Protein phosphatase 1G OS=Homo sapiens OX=9606 GN=PPM1G PE=1 SV=1
68	1	UniProt_Human	D6RDW4	90	26815	2	2	2	2	0.36	E3 ubiquitin-protein transferase MAEA OS=Homo sapiens OX=9606 GN=MAEA PE=1 SV=1
69	1	UniProt_Human	H3BSS5	87	27109	3	3	2	2	0.35	BTB/POZ domain-containing protein KCTD5 OS=Homo sapiens OX=9606 GN=KCTD5 PE=1 SV=1
70	1	UniProt_Human	H7C4H2	85	17602	3	3	2	2	0.59	Signal recognition particle receptor subunit beta (Fragment) OS=Homo sapiens OX=9606 GN=SRPRB PE=1 SV=1
71	1	UniProt_Human	A0A7I2V2U7	83	68552	3	3	3	3	0.2	Nucleolin OS=Homo sapiens OX=9606 GN=NCL PE=1 SV=1
72	1	Uniprot_Chlamydia_trachomatis	O84149	83	162006	4	4	3	3	0.08	Uncharacterized protein OS=Chlamydia trachomatis (strain D/UW-3/Cx) OX=272561 GN=CT_147 PE=4 SV=1
73	1	UniProt_Human	Q8IYB3	83	102274	2	2	1	1	0.04	Serine/arginine repetitive matrix protein 1 OS=Homo sapiens OX=9606 GN=SRRM1 PE=1 SV=2
74	1	UniProt_Human	P61106	83	23882	2	2	2	2	0.41	Ras-related protein Rab-14 OS=Homo sapiens OX=9606 GN=RAB14 PE=1 SV=4
75	1	UniProt_Human	P32004	82	139915	1	1	1	1	0.03	Neural cell adhesion molecule L1 OS=Homo sapiens OX=9606 GN=L1CAM PE=1 SV=2
76	1	UniProt_Human	M0QXM4	82	39418	5	5	3	3	0.69	Amino acid transporter OS=Homo sapiens OX=9606 GN=SLC1A5 PE=1 SV=1
77	1	UniProt_Human	Q02878	82	32708	3	3	1	1	0.13	60S ribosomal protein L6 OS=Homo sapiens OX=9606 GN=RPL6 PE=1 SV=3
78	1	UniProt_Human	A0A1W2PNV9	81	14094	2	2	2	2	0.78	6-phosphofructo-2-kinase/fructose-2,6-bisphosphatase 3 (Fragment) OS=Homo sapiens OX=9606 GN=PFKFB3 PE=1 SV=1
79	1	UniProt_Human	P30050	81	17808	1	1	1	1	0.26	60S ribosomal protein L12 OS=Homo sapiens OX=9606 GN=RPL12 PE=1 SV=1
80	1	UniProt_Human	C9JEH7	77	29365	1	1	1	1	0.15	40S ribosomal protein S4, Y isoform 1 (Fragment) OS=Homo sapiens OX=9606 GN=RPS4Y1 PE=1 SV=1
81	1	UniProt_Human	U3KQK0	77	18792	1	1	1	1	0.24	Histone H2B OS=Homo sapiens OX=9606 GN=H2BC15 PE=1 SV=1
82	1	UniProt_Human	K7EJT5	76	5080	1	1	1	1	1.15	60S ribosomal protein L22 (Fragment) OS=Homo sapiens OX=9606 GN=RPL22 PE=1 SV=1
83	1	UniProt_Human	P80723	76	22680	1	1	1	1	0.2	Brain acid soluble protein 1 OS=Homo sapiens OX=9606 GN=BASP1 PE=1 SV=2
84	1	UniProt_Human	O60427	74	51931	1	1	1	1	0.08	Acyl-CoA (8-3)-desaturase OS=Homo sapiens OX=9606 GN=FADS1 PE=1 SV=3
85	1	UniProt_Human	P62913	73	20240	2	2	2	2	0.5	60S ribosomal protein L11 OS=Homo sapiens OX=9606 GN=RPL11 PE=1 SV=2
86	1	UniProt_Human	E9PK54	73	19943	3	3	3	3	0.85	Heat shock cognate 71 kDa protein (Fragment) OS=Homo sapiens OX=9606 GN=HSPA8 PE=1 SV=8
87	1	UniProt_Human	A0A1W2PS48	72	5662	1	1	1	1	1	RuvB-like 2 OS=Homo sapiens OX=9606 GN=RUVBL2 PE=1 SV=1
88	1	UniProt_Human	Q14681	72	28509	4	4	3	3	0.54	BTB/POZ domain-containing protein KCTD2 OS=Homo sapiens OX=9606 GN=KCTD2 PE=1 SV=3
89	1	UniProt_Human	A0A7P0T8L6	71	62784	1	1	1	1	0.07	Long-chain-fatty-acid--CoA ligase 3 OS=Homo sapiens OX=9606 GN=ACSL3 PE=4 SV=1
90	1	UniProt_Human	H3BRC9	71	8224	1	1	1	1	0.63	Lysine--tRNA ligase OS=Homo sapiens OX=9606 GN=KARS1 PE=1 SV=1
91	1	UniProt_Human	A0A7P0Z4D3	71	99042	2	2	2	2	0.09	Transportin-1 OS=Homo sapiens OX=9606 GN=TNPO1 PE=4 SV=1
92	1	UniProt_Human	P62906	70	24816	2	2	2	2	0.39	60S ribosomal protein L10a OS=Homo sapiens OX=9606 GN=RPL10A PE=1 SV=2
93	1	UniProt_Human	F2Z2Q9	69	7496	1	1	1	1	0.69	Low molecular weight phosphotyrosine protein phosphatase OS=Homo sapiens OX=9606 GN=ACP1 PE=1 SV=1
94	1	UniProt_Human	P16401	68	22566	1	1	1	1	0.2	Histone H1.5 OS=Homo sapiens OX=9606 GN=H1-5 PE=1 SV=3
95	1	UniProt_Human	E9PP50	68	17766	2	2	2	2	0.58	Cofilin, non-muscle isoform (Fragment) OS=Homo sapiens OX=9606 GN=CFL1 PE=1 SV=8
96	1	UniProt_Human	E7ETU9	67	81119	1	1	1	1	0.05	Procollagen-lysine 5-dioxygenase OS=Homo sapiens OX=9606 GN=PLOD2 PE=1 SV=1
97	1	UniProt_Human	B7Z4L4	67	49890	2	2	2	2	0.18	Dolichyl-diphosphooligosaccharide--protein glycosyltransferase subunit 1 OS=Homo sapiens OX=9606 GN=RPN1 PE=1 SV=1
98	1	UniProt_Human	A0A087X278	67	4798	1	1	1	1	1.25	6-phosphofructo-2-kinase/fructose-2,6-bisphosphatase 2 OS=Homo sapiens OX=9606 GN=PFKFB2 PE=1 SV=1
99	1	UniProt_Human	Q9BSJ8	67	122780	1	1	1	1	0.03	Extended synaptotagmin-1 OS=Homo sapiens OX=9606 GN=ESYT1 PE=1 SV=1
100	1	UniProt_Human	F2Z2Z5	66	5342	1	1	1	1	1.08	RNA-binding protein 39 OS=Homo sapiens OX=9606 GN=RBM39 PE=1 SV=1
101	1	UniProt_Human	J3QQV6	66	19073	1	1	1	1	0.24	Pyridoxal 5'-phosphate synthase (Fragment) OS=Homo sapiens OX=9606 GN=PNPO PE=1 SV=2
102	1	UniProt_Human	A0A0A0MSW0	66	224864	1	1	1	1	0.02	E3 ubiquitin-protein ligase UBR4 (Fragment) OS=Homo sapiens OX=9606 GN=UBR4 PE=1 SV=1
103	1	UniProt_Human	H0YAN8	65	109583	2	2	2	2	0.08	Rho guanine nucleotide exchange factor 10 (Fragment) OS=Homo sapiens OX=9606 GN=ARHGEF10 PE=1 SV=1
104	1	UniProt_Human	P62699	64	13833	2	2	1	1	0.34	Protein yippee-like 5 OS=Homo sapiens OX=9606 GN=YPEL5 PE=1 SV=1
105	1	UniProt_Human	M0QYF7	64	11598	1	1	1	1	0.42	40S ribosomal protein S19 (Fragment) OS=Homo sapiens OX=9606 GN=RPS19 PE=1 SV=1
106	1	UniProt_Human	Q92616	63	292572	1	1	1	1	0.01	eIF-2-alpha kinase activator GCN1 OS=Homo sapiens OX=9606 GN=GCN1 PE=1 SV=6
107	1	UniProt_Human	B7Z6Z4	59	26690	2	2	2	2	0.36	Myosin light polypeptide 6 OS=Homo sapiens OX=9606 GN=MYL6 PE=1 SV=1
108	1	UniProt_Human	H0YKH6	61	26701	1	1	1	1	0.17	Ceramide synthase 2 (Fragment) OS=Homo sapiens OX=9606 GN=CERS2 PE=1 SV=8
109	1	UniProt_Human	H3BV85	61	6357	2	2	2	2	2.48	BolA-like protein 2 OS=Homo sapiens OX=9606 GN=BOLA2B PE=1 SV=2
110	1	UniProt_Human	P13010	60	82652	2	2	1	1	0.05	X-ray repair cross-complementing protein 5 OS=Homo sapiens OX=9606 GN=XRCC5 PE=1 SV=3
111	1	UniProt_Human	P14866	60	64092	1	1	1	1	0.07	Heterogeneous nuclear ribonucleoprotein L OS=Homo sapiens OX=9606 GN=HNRNPL PE=1 SV=2
112	1	Uniprot_Chlamydia_trachomatis	P26623	60	26647	1	1	1	1	0.17	Peptidyl-prolyl cis-trans isomerase Mip OS=Chlamydia trachomatis (strain D/UW-3/Cx) OX=272561 GN=mip PE=3 SV=3
113	1	UniProt_Human	P31689	60	44839	1	1	1	1	0.1	DnaJ homolog subfamily A member 1 OS=Homo sapiens OX=9606 GN=DNAJA1 PE=1 SV=2
114	1	UniProt_Human	A0A2R8Y5T0	58	527252	3	3	3	3	0.02	Cytoplasmic dynein 1 heavy chain 1 OS=Homo sapiens OX=9606 GN=DYNC1H1 PE=1 SV=2
115	1	Uniprot_Chlamydia_trachomatis	P0CD71	58	43265	2	2	1	1	0.1	Elongation factor Tu OS=Chlamydia trachomatis (strain D/UW-3/Cx) OX=272561 GN=tuf PE=3 SV=1
116	1	Uniprot_Chlamydia_trachomatis	O84619	57	50281	2	2	2	2	0.18	Folate synthesis bifunctional protein OS=Chlamydia trachomatis (strain D/UW-3/Cx) OX=272561 GN=folKP PE=3 SV=1
117	1	UniProt_Human	E7EQT5	57	13848	2	2	2	2	0.8	Importin-5 OS=Homo sapiens OX=9606 GN=IPO5 PE=1 SV=1
118	1	UniProt_Human	A0A075B7A0	57	16188	1	1	1	1	0.29	60S ribosomal protein L18 OS=Homo sapiens OX=9606 GN=RPL18 PE=1 SV=1
119	1	UniProt_Human	A0A2R8Y738	56	16298	1	1	1	1	0.28	Ribosomal protein L15 (Fragment) OS=Homo sapiens OX=9606 GN=RPL15 PE=1 SV=1
120	1	UniProt_Human	E9PEB5	56	68861	2	2	2	2	0.13	Far upstream element-binding protein 1 OS=Homo sapiens OX=9606 GN=FUBP1 PE=1 SV=1
121	1	UniProt_Human	C9JNW5	56	17532	1	1	1	1	0.26	60S ribosomal protein L24 OS=Homo sapiens OX=9606 GN=RPL24 PE=1 SV=1
122	1	Uniprot_Chlamydia_trachomatis	P17821	55	70781	2	2	1	1	0.12	Chaperone protein DnaK OS=Chlamydia trachomatis (strain D/UW-3/Cx) OX=272561 GN=dnaK PE=3 SV=4
123	1	UniProt_Human	E9PKU4	55	25578	3	3	2	2	0.38	60S ribosomal protein L8 (Fragment) OS=Homo sapiens OX=9606 GN=RPL8 PE=1 SV=1
124	1	UniProt_Human	H3BNX8	54	17224	1	1	1	1	0.27	Cytochrome c oxidase polypeptide Va OS=Homo sapiens OX=9606 GN=COX5A PE=1 SV=1
125	1	UniProt_Human	K7EJB5	54	6140	1	1	1	1	0.91	Small nuclear ribonucleoprotein Sm D2 OS=Homo sapiens OX=9606 GN=SNRPD2 PE=1 SV=1
126	1	UniProt_Human	I3L3H2	54	44483	1	1	1	1	0.1	RNA helicase OS=Homo sapiens OX=9606 GN=EIF4A3 PE=1 SV=2
127	1	UniProt_Human	F5GWA7	54	29208	1	1	1	1	0.15	Prohibitin (Fragment) OS=Homo sapiens OX=9606 GN=PHB2 PE=1 SV=1
128	1	Uniprot_Chlamydia_trachomatis	O84867	53	34187	1	1	1	1	0.13	4-hydroxy-3-methylbut-2-enyl diphosphate reductase OS=Chlamydia trachomatis (strain D/UW-3/Cx) OX=272561 GN=ispH PE=3 SV=1
129	1	UniProt_Human	H3BT37	53	5746	1	1	1	1	0.97	40S ribosomal protein S15a OS=Homo sapiens OX=9606 GN=RPS15A PE=1 SV=1
130	1	UniProt_Human	Q96S59	53	77798	2	2	2	2	0.11	Ran-binding protein 9 OS=Homo sapiens OX=9606 GN=RANBP9 PE=1 SV=1
131	1	UniProt_Human	P50416	53	88311	2	2	1	1	0.1	Carnitine O-palmitoyltransferase 1, liver isoform OS=Homo sapiens OX=9606 GN=CPT1A PE=1 SV=2
132	1	UniProt_Human	P52907	53	32902	1	1	1	1	0.13	F-actin-capping protein subunit alpha-1 OS=Homo sapiens OX=9606 GN=CAPZA1 PE=1 SV=3
133	1	UniProt_Human	A0A0C4DG62	52	24577	2	2	2	2	0.4	ADP-ribosylation factor-like protein 6-interacting protein 4 OS=Homo sapiens OX=9606 GN=ARL6IP4 PE=1 SV=1
134	1	UniProt_Human	P31153	52	43633	2	2	2	2	0.21	S-adenosylmethionine synthase isoform type-2 OS=Homo sapiens OX=9606 GN=MAT2A PE=1 SV=1
135	1	UniProt_Human	P33897	50	82884	1	1	1	1	0.05	ATP-binding cassette sub-family D member 1 OS=Homo sapiens OX=9606 GN=ABCD1 PE=1 SV=2
136	1	UniProt_Human	P14618	50	57900	4	4	4	4	0.33	Pyruvate kinase PKM OS=Homo sapiens OX=9606 GN=PKM PE=1 SV=4
137	1	UniProt_Human	O75165	49	254252	1	1	1	1	0.02	DnaJ homolog subfamily C member 13 OS=Homo sapiens OX=9606 GN=DNAJC13 PE=1 SV=5
138	1	UniProt_Human	A0A1W2PRP1	49	15002	1	1	1	1	0.31	Keratin, type II cytoskeletal 7 OS=Homo sapiens OX=9606 GN=KRT7 PE=1 SV=1
139	1	UniProt_Human	H0YH81	48	38226	3	3	2	2	0.24	ATP synthase subunit beta (Fragment) OS=Homo sapiens OX=9606 GN=ATP5F1B PE=1 SV=1
140	1	UniProt_Human	A0A7I2V2L0	48	12415	2	2	1	1	0.38	Ribosomal protein L19 OS=Homo sapiens OX=9606 GN=RPL19 PE=1 SV=1
141	1	UniProt_Human	P05386	48	11507	1	1	1	1	0.42	60S acidic ribosomal protein P1 OS=Homo sapiens OX=9606 GN=RPLP1 PE=1 SV=1
142	1	UniProt_Human	B5MDF5	48	26207	3	3	3	3	0.6	GTP-binding nuclear protein Ran OS=Homo sapiens OX=9606 GN=RAN PE=1 SV=1
143	1	UniProt_Human	A0A087WV01	48	46331	1	1	1	1	0.09	Elongation factor 1-alpha OS=Homo sapiens OX=9606 GN=EEF1A1 PE=1 SV=1
144	1	UniProt_Human	C9JFM5	48	19770	1	1	1	1	0.23	Syntaxin-4 (Fragment) OS=Homo sapiens OX=9606 GN=STX4 PE=1 SV=1
145	1	Uniprot_Chlamydia_trachomatis	O84345	47	41890	3	3	2	2	0.34	Chaperone protein DnaJ OS=Chlamydia trachomatis (strain D/UW-3/Cx) OX=272561 GN=dnaJ PE=3 SV=1
146	1	UniProt_Human	Q5RKV6	47	28218	1	1	1	1	0.16	Exosome complex component MTR3 OS=Homo sapiens OX=9606 GN=EXOSC6 PE=1 SV=1
147	1	UniProt_Human	E9PNN3	46	8908	1	1	1	1	0.57	6-pyruvoyl tetrahydrobiopterin synthase OS=Homo sapiens OX=9606 GN=PTS PE=1 SV=1
148	1	UniProt_Human	B7ZAR1	46	55314	2	2	2	2	0.16	CCT-epsilon OS=Homo sapiens OX=9606 GN=CCT5 PE=1 SV=1
149	1	UniProt_Human	E9PJD9	45	10121	1	1	1	1	0.49	60S ribosomal protein L27a OS=Homo sapiens OX=9606 GN=RPL27A PE=1 SV=1
150	1	UniProt_Human	B7Z4C8	45	15109	1	1	1	1	0.31	60S ribosomal protein L31 OS=Homo sapiens OX=9606 GN=RPL31 PE=1 SV=1
151	1	UniProt_Human	Q8TC12	45	35363	1	1	1	1	0.12	Retinol dehydrogenase 11 OS=Homo sapiens OX=9606 GN=RDH11 PE=1 SV=2
152	1	UniProt_Human	A0A0U1RR32	45	18470	2	2	2	2	0.56	Histone H2A OS=Homo sapiens OX=9606 GN=hCG_2039566 PE=3 SV=1
153	1	UniProt_Human	P26006	45	116538	1	1	1	1	0.04	Integrin alpha-3 OS=Homo sapiens OX=9606 GN=ITGA3 PE=1 SV=5
154	1	UniProt_Human	A0A3B3IUB9	45	418875	1	1	1	1	0.01	Baculoviral IAP repeat-containing protein 6 (Fragment) OS=Homo sapiens OX=9606 GN=BIRC6 PE=1 SV=1
155	1	UniProt_Human	A0A0A0MTJ9	45	49850	1	1	1	1	0.09	Neutral cholesterol ester hydrolase 1 OS=Homo sapiens OX=9606 GN=NCEH1 PE=1 SV=1
156	1	UniProt_Human	Q6RW13	44	17408	1	1	1	1	0.26	Type-1 angiotensin II receptor-associated protein OS=Homo sapiens OX=9606 GN=AGTRAP PE=1 SV=1
157	1	UniProt_Human	O15397	44	119861	2	2	2	2	0.07	Importin-8 OS=Homo sapiens OX=9606 GN=IPO8 PE=1 SV=2
158	1	UniProt_Human	P46019	44	138320	3	3	3	3	0.09	Phosphorylase b kinase regulatory subunit alpha, liver isoform OS=Homo sapiens OX=9606 GN=PHKA2 PE=1 SV=1
159	1	UniProt_Human	P05023	44	112824	3	3	3	3	0.12	Sodium/potassium-transporting ATPase subunit alpha-1 OS=Homo sapiens OX=9606 GN=ATP1A1 PE=1 SV=1
160	1	UniProt_Human	Q9P219	44	228091	1	1	1	1	0.02	Protein Daple OS=Homo sapiens OX=9606 GN=CCDC88C PE=1 SV=3
161	1	UniProt_Human	A0A0B4J1R6	43	49879	1	1	1	1	0.09	Transketolase OS=Homo sapiens OX=9606 GN=TKT PE=1 SV=1
162	1	UniProt_Human	P78527	43	468788	1	1	1	1	0.01	DNA-dependent protein kinase catalytic subunit OS=Homo sapiens OX=9606 GN=PRKDC PE=1 SV=3
163	1	Uniprot_Chlamydia_trachomatis	O84818	43	160648	3	3	2	2	0.05	Probable outer membrane protein PmpD OS=Chlamydia trachomatis (strain D/UW-3/Cx) OX=272561 GN=pmpD PE=2 SV=1
164	1	UniProt_Human	A0A7I2V2E0	43	153942	1	1	1	1	0.03	ABC-type glutathione-S-conjugate transporter OS=Homo sapiens OX=9606 GN=ABCC1 PE=1 SV=1
165	1	UniProt_Human	P20020	42	134600	2	2	2	2	0.06	Plasma membrane calcium-transporting ATPase 1 OS=Homo sapiens OX=9606 GN=ATP2B1 PE=1 SV=4
166	1	UniProt_Human	A0A087WUZ3	41	274659	1	1	1	1	0.02	Spectrin beta chain OS=Homo sapiens OX=9606 GN=SPTBN1 PE=1 SV=1
167	1	UniProt_Human	Q96P70	40	115889	1	1	1	1	0.04	Importin-9 OS=Homo sapiens OX=9606 GN=IPO9 PE=1 SV=3
168	1	UniProt_Human	A0A7P0T9R7	40	24508	1	1	1	1	0.18	DNA topoisomerase 1 OS=Homo sapiens OX=9606 GN=TOP1 PE=4 SV=1
169	1	UniProt_Human	A0A7I2V5J8	40	22170	1	1	1	1	0.2	Nucleophosmin OS=Homo sapiens OX=9606 GN=NPM1 PE=1 SV=1
170	1	UniProt_Human	D6RAN4	39	20762	1	1	1	1	0.22	60S ribosomal protein L9 (Fragment) OS=Homo sapiens OX=9606 GN=RPL9 PE=1 SV=8
171	1	UniProt_Human	E7EN72	39	31427	1	1	1	1	0.14	U4/U6 small nuclear ribonucleoprotein Prp31 (Fragment) OS=Homo sapiens OX=9606 GN=PRPF31 PE=1 SV=1
172	1	UniProt_Human	Q9UKM7	39	79530	1	1	1	1	0.05	Endoplasmic reticulum mannosyl-oligosaccharide 1,2-alpha-mannosidase OS=Homo sapiens OX=9606 GN=MAN1B1 PE=1 SV=2
173	1	UniProt_Human	J3QRS3	38	20444	1	1	1	1	0.22	Myosin regulatory light chain 12A OS=Homo sapiens OX=9606 GN=MYL12A PE=1 SV=1
174	1	UniProt_Human	A0A140T913	38	41423	1	1	1	1	0.1	HLA class I histocompatibility antigen, A alpha chain OS=Homo sapiens OX=9606 GN=HLA-A PE=1 SV=1
175	1	UniProt_Human	Q14152	38	166468	1	1	1	1	0.03	Eukaryotic translation initiation factor 3 subunit A OS=Homo sapiens OX=9606 GN=EIF3A PE=1 SV=1
176	1	UniProt_Human	E7ETY7	37	18079	1	1	1	1	0.25	Glutathione peroxidase OS=Homo sapiens OX=9606 GN=GPX8 PE=1 SV=1
177	1	UniProt_Human	Q86VP6	37	136289	1	1	1	1	0.03	Cullin-associated NEDD8-dissociated protein 1 OS=Homo sapiens OX=9606 GN=CAND1 PE=1 SV=2
178	1	UniProt_Human	H0YKU1	36	20889	1	1	1	1	0.22	Tropomodulin-3 (Fragment) OS=Homo sapiens OX=9606 GN=TMOD3 PE=1 SV=1
179	1	Uniprot_Chlamydia_trachomatis	P0DPS6	36	17394	1	1	1	1	0.26	Inclusion membrane protein G OS=Chlamydia trachomatis (strain D/UW-3/Cx) OX=272561 GN=incG PE=1 SV=1
180	1	UniProt_Human	M0QWZ7	36	58146	1	1	1	1	0.07	Seryl-tRNA synthetase OS=Homo sapiens OX=9606 GN=SARS2 PE=1 SV=1
181	1	UniProt_Human	A0A7I2V2F9	35	87868	1	1	1	1	0.05	Integrin beta OS=Homo sapiens OX=9606 GN=ITGB1 PE=1 SV=1
182	1	UniProt_Human	H0YKD8	35	19060	1	1	1	1	0.24	60S ribosomal protein L28 OS=Homo sapiens OX=9606 GN=RPL28 PE=1 SV=1
183	1	Uniprot_Chlamydia_trachomatis	O84193	35	89718	1	1	1	1	0.05	DNA gyrase subunit B OS=Chlamydia trachomatis (strain D/UW-3/Cx) OX=272561 GN=gyrB PE=3 SV=1
184	1	UniProt_Human	G5E9Z2	35	43252	1	1	1	1	0.1	Cisplatin resistance related protein CRR9p, isoform CRA_c OS=Homo sapiens OX=9606 GN=CLPTM1L PE=1 SV=1
185	1	UniProt_Human	A0A087X1X7	35	69240	1	1	1	1	0.06	Elongation factor 1-delta OS=Homo sapiens OX=9606 GN=EEF1D PE=1 SV=1
186	1	Uniprot_Chlamydia_trachomatis	O84534	34	30969	1	1	1	1	0.14	Uncharacterized protein OS=Chlamydia trachomatis (strain D/UW-3/Cx) OX=272561 GN=CT_529 PE=4 SV=1
187	1	UniProt_Human	J3KTM6	34	46663	1	1	1	1	0.09	Monocarboxylate transporter 4 OS=Homo sapiens OX=9606 GN=SLC16A3 PE=1 SV=2
188	1	UniProt_Human	Q9GZP8	34	10891	1	1	1	1	0.45	Immortalization up-regulated protein OS=Homo sapiens OX=9606 GN=IMUP PE=1 SV=1
189	1	UniProt_Human	P05141	33	32831	1	1	1	1	0.13	ADP/ATP translocase 2 OS=Homo sapiens OX=9606 GN=SLC25A5 PE=1 SV=7
190	1	UniProt_Human	K7ENY4	33	16946	2	2	2	2	0.62	Ras-related protein Rab-5C (Fragment) OS=Homo sapiens OX=9606 GN=RAB5C PE=1 SV=1
191	1	UniProt_Human	P35580	33	228858	1	1	1	1	0.02	Myosin-10 OS=Homo sapiens OX=9606 GN=MYH10 PE=1 SV=3
192	1	UniProt_Human	Q8NAV1	33	37453	1	1	1	1	0.12	Pre-mRNA-splicing factor 38A OS=Homo sapiens OX=9606 GN=PRPF38A PE=1 SV=1
193	1	UniProt_Human	A0A494BZV2	32	274212	1	1	1	1	0.02	Myosin phosphatase Rho-interacting protein OS=Homo sapiens OX=9606 GN=MPRIP PE=1 SV=1
194	1	UniProt_Human	Q9Y3D3	32	15335	1	1	1	1	0.3	28S ribosomal protein S16, mitochondrial OS=Homo sapiens OX=9606 GN=MRPS16 PE=1 SV=1
195	1	Uniprot_Chlamydia_trachomatis	O84068	32	58079	1	1	1	1	0.07	ADP,ATP carrier protein 1 OS=Chlamydia trachomatis (strain D/UW-3/Cx) OX=272561 GN=tlcA PE=3 SV=1
196	1	UniProt_Human	A0A087X2I1	32	45768	1	1	1	1	0.09	26S proteasome regulatory subunit 10B OS=Homo sapiens OX=9606 GN=PSMC6 PE=1 SV=1
197	1	UniProt_Human	Q99536	25	41893	2	2	2	2	0.22	Synaptic vesicle membrane protein VAT-1 homolog OS=Homo sapiens OX=9606 GN=VAT1 PE=1 SV=2
198	1	UniProt_Human	A0A6Q8PG52	30	23684	1	1	1	1	0.19	Ras-related protein Rab-7a OS=Homo sapiens OX=9606 GN=RAB7A PE=1 SV=1
199	1	Uniprot_Chlamydia_trachomatis	P36424	30	21655	1	1	1	1	0.21	Protein GrpE OS=Chlamydia trachomatis (strain D/UW-3/Cx) OX=272561 GN=grpE PE=3 SV=2
200	1	UniProt_Human	C9J826	30	30186	1	1	1	1	0.15	Junction plakoglobin (Fragment) OS=Homo sapiens OX=9606 GN=JUP PE=1 SV=8
201	1	UniProt_Human	Q01650	30	54974	1	1	1	1	0.08	Large neutral amino acids transporter small subunit 1 OS=Homo sapiens OX=9606 GN=SLC7A5 PE=1 SV=2
202	1	UniProt_Human	H7C1U0	30	34561	1	1	1	1	0.13	Acylamino-acid-releasing enzyme (Fragment) OS=Homo sapiens OX=9606 GN=APEH PE=1 SV=1
203	1	UniProt_Human	M0QXI0	29	21012	3	3	2	2	0.48	Fms-related tyrosine kinase 3 ligand (Fragment) OS=Homo sapiens OX=9606 GN=FLT3LG PE=1 SV=1
204	1	UniProt_Human	Q9BVK6	28	27260	1	1	1	1	0.16	Transmembrane emp24 domain-containing protein 9 OS=Homo sapiens OX=9606 GN=TMED9 PE=1 SV=2
205	1	UniProt_Human	A0A7P0T9F7	28	65200	1	1	1	1	0.07	4F2 cell-surface antigen heavy chain OS=Homo sapiens OX=9606 GN=SLC3A2 PE=4 SV=1
206	1	UniProt_Human	H0Y9K7	28	26402	1	1	1	1	0.17	Splicing factor, proline- and glutamine-rich (Fragment) OS=Homo sapiens OX=9606 GN=SFPQ PE=1 SV=1
207	1	UniProt_Human	P28066	28	26394	1	1	1	1	0.17	Proteasome subunit alpha type-5 OS=Homo sapiens OX=9606 GN=PSMA5 PE=1 SV=3
208	1	Uniprot_Chlamydia_trachomatis	O84007	28	54983	1	1	1	1	0.08	Aspartyl/glutamyl-tRNA(Asn/Gln) amidotransferase subunit B OS=Chlamydia trachomatis (strain D/UW-3/Cx) OX=272561 GN=gatB PE=3 SV=1
209	1	UniProt_Human	A0A590UK78	28	34081	1	1	1	1	0.13	Fanconi-associated nuclease OS=Homo sapiens OX=9606 GN=FAN1 PE=1 SV=1
210	1	UniProt_Human	H0Y512	28	45377	1	1	1	1	0.1	Adipocyte plasma membrane-associated protein (Fragment) OS=Homo sapiens OX=9606 GN=APMAP PE=1 SV=1
211	1	UniProt_Human	Q12789	27	238725	1	1	1	1	0.02	General transcription factor 3C polypeptide 1 OS=Homo sapiens OX=9606 GN=GTF3C1 PE=1 SV=4
212	1	UniProt_Human	P62805	27	11360	1	1	1	1	0.43	Histone H4 OS=Homo sapiens OX=9606 GN=H4C1 PE=1 SV=2
213	1	UniProt_Human	H7C2V4	27	11206	4	4	1	1	0.43	P2X purinoceptor 6 (Fragment) OS=Homo sapiens OX=9606 GN=P2RX6 PE=4 SV=1
214	1	UniProt_Human	A0A7P0T840	27	68202	2	2	1	1	0.06	Calnexin OS=Homo sapiens OX=9606 GN=CANX PE=4 SV=1
215	1	UniProt_Human	E7EUT5	26	27853	2	2	2	2	0.34	Glyceraldehyde-3-phosphate dehydrogenase OS=Homo sapiens OX=9606 GN=GAPDH PE=1 SV=1
216	1	UniProt_Human	A0A0A0MTU3	26	46190	1	1	1	1	0.09	Membralin OS=Homo sapiens OX=9606 GN=TMEM259 PE=1 SV=2
217	1	UniProt_Human	M0R314	26	9198	1	1	1	1	0.55	Pregnancy-specific beta-1-glycoprotein 6 (Fragment) OS=Homo sapiens OX=9606 GN=PSG6 PE=1 SV=1
218	1	UniProt_Human	Q06787-5	25	68413	1	1	1	1	0.06	Isoform 4 of Synaptic functional regulator FMR1 OS=Homo sapiens OX=9606 GN=FMR1
219	1	Uniprot_Chlamydia_trachomatis	P0A4C8	25	17751	1	1	1	1	0.26	30S ribosomal protein S5 OS=Chlamydia trachomatis (strain D/UW-3/Cx) OX=272561 GN=rpsE PE=3 SV=1
220	1	UniProt_Human	E3W990	25	20924	1	1	1	1	0.22	Sequestosome-1 (Fragment) OS=Homo sapiens OX=9606 GN=SQSTM1 PE=1 SV=1
221	1	UniProt_Human	C9JZ20	25	23707	1	1	1	1	0.19	Prohibitin OS=Homo sapiens OX=9606 GN=PHB PE=1 SV=2
222	1	UniProt_Human	P62877	25	12266	1	1	1	1	0.39	E3 ubiquitin-protein ligase RBX1 OS=Homo sapiens OX=9606 GN=RBX1 PE=1 SV=1
223	1	UniProt_Human	Q13263	25	88493	1	1	1	1	0.05	Transcription intermediary factor 1-beta OS=Homo sapiens OX=9606 GN=TRIM28 PE=1 SV=5
224	1	UniProt_Human	H7BZJ3	24	13511	1	1	1	1	0.35	Protein disulfide-isomerase A3 (Fragment) OS=Homo sapiens OX=9606 GN=PDIA3 PE=1 SV=1
225	1	UniProt_Human	P40937	24	38472	1	1	1	1	0.11	Replication factor C subunit 5 OS=Homo sapiens OX=9606 GN=RFC5 PE=1 SV=1
226	1	Uniprot_Chlamydia_trachomatis	P0CE06	24	17773	1	1	1	1	0.26	30S ribosomal protein S7 OS=Chlamydia trachomatis (strain D/UW-3/Cx) OX=272561 GN=rpsG PE=3 SV=1
227	1	UniProt_Human	A0A2R8Y7N2	24	50529	1	1	1	1	0.09	Paraplegin OS=Homo sapiens OX=9606 GN=SPG7 PE=1 SV=1
228	1	UniProt_Human	Q32MZ4	24	89199	1	1	1	1	0.05	Leucine-rich repeat flightless-interacting protein 1 OS=Homo sapiens OX=9606 GN=LRRFIP1 PE=1 SV=2
229	1	Uniprot_Chlamydia_trachomatis	O84569	24	15969	1	1	1	1	0.29	Uncharacterized protein OS=Chlamydia trachomatis (strain D/UW-3/Cx) OX=272561 GN=CT_565 PE=4 SV=1
230	1	UniProt_Human	H0YCM7	24	51417	1	1	1	1	0.08	Engulfment and cell motility protein 2 (Fragment) OS=Homo sapiens OX=9606 GN=ELMO2 PE=1 SV=1
231	1	Uniprot_Chlamydia_trachomatis	O84316	24	154808	1	1	1	1	0.03	DNA-directed RNA polymerase subunit beta' OS=Chlamydia trachomatis (strain D/UW-3/Cx) OX=272561 GN=rpoC PE=3 SV=1
232	1	UniProt_Human	A0A0U1RQK4	24	211687	1	1	1	1	0.02	[Protein ADP-ribosylarginine] hydrolase-like protein 1 OS=Homo sapiens OX=9606 GN=ADPRHL1 PE=1 SV=1
233	1	UniProt_Human	P31947	23	27757	1	1	1	1	0.16	14-3-3 protein sigma OS=Homo sapiens OX=9606 GN=SFN PE=1 SV=1
234	1	UniProt_Human	A0A7I2V2G2	23	66560	1	1	1	1	0.06	75 kDa glucose-regulated protein OS=Homo sapiens OX=9606 GN=HSPA9 PE=1 SV=1
235	1	UniProt_Human	P48380	23	83477	1	1	1	1	0.05	Transcription factor RFX3 OS=Homo sapiens OX=9606 GN=RFX3 PE=1 SV=2
236	1	UniProt_Human	P16403	23	21352	1	1	1	1	0.21	Histone H1.2 OS=Homo sapiens OX=9606 GN=H1-2 PE=1 SV=2
237	1	UniProt_Human	A0A0G2JPD3	23	44397	1	1	1	1	0.1	HLA class I histocompatibility antigen, A alpha chain OS=Homo sapiens OX=9606 GN=HLA-A PE=1 SV=1
238	1	UniProt_Human	D6REE7	22	50695	1	1	1	1	0.08	Rho-associated protein kinase 2 OS=Homo sapiens OX=9606 GN=ROCK2 PE=1 SV=1
239	1	UniProt_Human	Q9BYK8	22	294465	1	1	1	1	0.01	Helicase with zinc finger domain 2 OS=Homo sapiens OX=9606 GN=HELZ2 PE=1 SV=6
240	1	Uniprot_Chlamydia_trachomatis	O84623	22	27917	1	1	1	1	0.16	Uncharacterized protein OS=Chlamydia trachomatis (strain D/UW-3/Cx) OX=272561 GN=CT_618 PE=4 SV=1
241	1	UniProt_Human	P62081	22	22113	1	1	1	1	0.2	40S ribosomal protein S7 OS=Homo sapiens OX=9606 GN=RPS7 PE=1 SV=1
242	1	UniProt_Human	I3L3Y6	22	19495	1	1	1	1	0.23	Unconventional myosin-Ic (Fragment) OS=Homo sapiens OX=9606 GN=MYO1C PE=1 SV=1
243	1	UniProt_Human	A0A1B0GTN2	22	11956	1	1	1	1	0.4	Voltage-dependent L-type calcium channel subunit beta-4 (Fragment) OS=Homo sapiens OX=9606 GN=CACNB4 PE=1 SV=1
244	1	UniProt_Human	C9J7B7	22	16554	1	1	1	1	0.28	26S proteasome non-ATPase regulatory subunit 6 (Fragment) OS=Homo sapiens OX=9606 GN=PSMD6 PE=1 SV=1
245	1	UniProt_Human	M0R181	22	14140	1	1	1	1	0.33	60S ribosomal protein L21 (Fragment) OS=Homo sapiens OX=9606 GN=RPL21 PE=1 SV=1
246	1	UniProt_Human	C9JDR0	22	28128	1	1	1	1	0.16	Sterol-4-alpha-carboxylate 3-dehydrogenase, decarboxylating (Fragment) OS=Homo sapiens OX=9606 GN=NSDHL PE=1 SV=1
247	1	UniProt_Human	Q08J23	21	86416	1	1	1	1	0.05	RNA cytosine C(5)-methyltransferase NSUN2 OS=Homo sapiens OX=9606 GN=NSUN2 PE=1 SV=2
248	1	UniProt_Human	A0A499FHX9	21	91872	1	1	1	1	0.05	DNA helicase OS=Homo sapiens OX=9606 GN=MCM3 PE=1 SV=1
249	1	UniProt_Human	Q5SRE5	21	195917	1	1	1	1	0.02	Nucleoporin NUP188 OS=Homo sapiens OX=9606 GN=NUP188 PE=1 SV=1
250	1	UniProt_Human	F6RFD5	20	15387	1	1	1	1	0.3	Actin-depolymerizing factor OS=Homo sapiens OX=9606 GN=DSTN PE=1 SV=1
251	1	UniProt_Human	B1AHC9	20	64243	1	1	1	1	0.07	ATP-dependent DNA helicase 2 subunit 1 OS=Homo sapiens OX=9606 GN=XRCC6 PE=1 SV=1
252	1	UniProt_Human	P31431	20	21628	1	1	1	1	0.21	Syndecan-4 OS=Homo sapiens OX=9606 GN=SDC4 PE=1 SV=2
253	1	UniProt_Human	I3L4D1	20	4603	1	1	1	1	1.34	Engulfment and cell motility protein 3 OS=Homo sapiens OX=9606 GN=ELMO3 PE=1 SV=2
254	1	UniProt_Human	A0A2R8Y811	20	16149	1	1	1	1	0.29	40S ribosomal protein S14 (Fragment) OS=Homo sapiens OX=9606 GN=RPS14 PE=1 SV=1
255	1	UniProt_Human	Q9BVI4	20	58431	1	1	1	1	0.07	Nucleolar complex protein 4 homolog OS=Homo sapiens OX=9606 GN=NOC4L PE=1 SV=1
256	1	UniProt_Human	X6RBL6	19	24603	1	1	1	1	0.18	Methyl-CpG-binding domain protein 2 OS=Homo sapiens OX=9606 GN=MBD2 PE=1 SV=1
257	1	UniProt_Human	A0A075B6R9	19	13071	1	1	1	1	0.36	Probable non-functional immunoglobulin kappa variable 2D-24 OS=Homo sapiens OX=9606 GN=IGKV2D-24 PE=1 SV=1
258	1	UniProt_Human	A0A3B3ITL1	19	23327	1	1	1	1	0.19	Ras-related protein Rab-2B OS=Homo sapiens OX=9606 GN=RAB2B PE=1 SV=1
259	1	UniProt_Human	A0A5F9ZH07	19	114106	1	1	1	1	0.04	Tyrosine-protein kinase (Fragment) OS=Homo sapiens OX=9606 GN=JAK1 PE=1 SV=1
260	1	Uniprot_Chlamydia_trachomatis	P0CD84	18	16142	1	1	1	1	0.29	50S ribosomal protein L17 OS=Chlamydia trachomatis (strain D/UW-3/Cx) OX=272561 GN=rplQ PE=3 SV=1
261	1	UniProt_Human	A0A6Q8PFK8	18	21869	1	1	1	1	0.21	Heat shock protein beta-1 OS=Homo sapiens OX=9606 GN=HSPB1 PE=1 SV=1
262	1	UniProt_Human	Q9Y5E2	18	86654	1	1	1	1	0.05	Protocadherin beta-7 OS=Homo sapiens OX=9606 GN=PCDHB7 PE=2 SV=1
263	1	UniProt_Human	Q6N022	18	307761	1	1	1	1	0.01	Teneurin-4 OS=Homo sapiens OX=9606 GN=TENM4 PE=1 SV=2
264	1	UniProt_Human	H0Y2P0	17	30933	1	1	1	1	0.14	CD44 antigen (Fragment) OS=Homo sapiens OX=9606 GN=CD44 PE=1 SV=1
265	1	UniProt_Human	A0A087X1W1	17	27858	1	1	1	1	0.16	Serine/arginine repetitive matrix protein 2 OS=Homo sapiens OX=9606 GN=SRRM2 PE=1 SV=1
266	1	UniProt_Human	Q5JR95	17	21866	1	1	1	1	0.21	40S ribosomal protein S8 OS=Homo sapiens OX=9606 GN=RPS8 PE=1 SV=1
267	1	UniProt_Human	A0A1B0GTI4	17	256712	1	1	1	1	0.02	Voltage-dependent P/Q-type calcium channel subunit alpha OS=Homo sapiens OX=9606 GN=CACNA1A PE=1 SV=1
268	1	Uniprot_Chlamydia_trachomatis	P0DPS7	17	69650	1	1	1	1	0.06	Serine/threonine-protein kinase Pkn1 OS=Chlamydia trachomatis (strain D/UW-3/Cx) OX=272561 GN=pkn1 PE=3 SV=1
269	1	UniProt_Human	Q9Y678	17	97655	1	1	1	1	0.04	Coatomer subunit gamma-1 OS=Homo sapiens OX=9606 GN=COPG1 PE=1 SV=1
270	1	UniProt_Human	A0A075B6F3	17	538251	1	1	1	1	0.01	Dynein heavy chain 8, axonemal OS=Homo sapiens OX=9606 GN=DNAH8 PE=1 SV=2
271	1	UniProt_Human	E9PKD6	17	5922	1	1	1	1	0.95	Transcription factor SOX-13 (Fragment) OS=Homo sapiens OX=9606 GN=SOX13 PE=1 SV=1
272	1	UniProt_Human	A0A0D9SET1	16	14996	1	1	1	1	0.31	Basic salivary proline-rich protein 1 OS=Homo sapiens OX=9606 GN=PRB1 PE=1 SV=1
273	1	UniProt_Human	H3BM00	16	20865	1	1	1	1	0.22	Protein-glucosylgalactosylhydroxylysine glucosidase (Fragment) OS=Homo sapiens OX=9606 GN=PGGHG PE=1 SV=1
274	1	UniProt_Human	U3KPY7	16	9111	1	1	1	1	0.55	Histone deacetylase complex subunit SAP18 (Fragment) OS=Homo sapiens OX=9606 GN=SAP18 PE=1 SV=1
275	1	UniProt_Human	P11279	16	44854	1	1	1	1	0.1	Lysosome-associated membrane glycoprotein 1 OS=Homo sapiens OX=9606 GN=LAMP1 PE=1 SV=3
276	1	UniProt_Human	A0A087X0B4	16	48215	1	1	1	1	0.09	Ankyrin-3 OS=Homo sapiens OX=9606 GN=ANK3 PE=1 SV=1
277	1	Uniprot_Chlamydia_trachomatis	O84616	15	26717	1	1	1	1	0.17	Probable oxidoreductase CT_610 OS=Chlamydia trachomatis (strain D/UW-3/Cx) OX=272561 GN=CT_610 PE=1 SV=1
278	1	UniProt_Human	A0A0A0MRE1	15	70269	1	1	1	1	0.06	Exocyst complex component 7 (Fragment) OS=Homo sapiens OX=9606 GN=EXOC7 PE=1 SV=1
279	1	UniProt_Human	Q15648	15	168373	1	1	1	1	0.02	Mediator of RNA polymerase II transcription subunit 1 OS=Homo sapiens OX=9606 GN=MED1 PE=1 SV=4
280	1	UniProt_Human	A0A087WVA8	15	125306	1	1	1	1	0.03	Testis-expressed protein 2 OS=Homo sapiens OX=9606 GN=TEX2 PE=1 SV=1
281	1	UniProt_Human	H0YA33	15	31197	1	1	1	1	0.14	Collagen alpha-6(VI) chain (Fragment) OS=Homo sapiens OX=9606 GN=COL6A6 PE=1 SV=1
282	1	UniProt_Human	A0A087WVQ6	15	191936	1	1	1	1	0.02	Clathrin heavy chain OS=Homo sapiens OX=9606 GN=CLTC PE=1 SV=1
283	1	Uniprot_Chlamydia_trachomatis	O84776	15	17348	1	1	1	1	0.27	Hydrolase/phosphatase homolog OS=Chlamydia trachomatis (strain D/UW-3/Cx) OX=272561 GN=CT_771 PE=3 SV=1
284	1	UniProt_Human	J3KSJ5	15	21292	1	1	1	1	0.21	Essential for reactive oxygen species protein OS=Homo sapiens OX=9606 GN=CYBC1 PE=1 SV=1
285	1	UniProt_Human	P84095	14	21295	1	1	1	1	0.21	Rho-related GTP-binding protein RhoG OS=Homo sapiens OX=9606 GN=RHOG PE=1 SV=1
286	1	UniProt_Human	E9PFQ8	14	10883	1	1	1	1	0.45	Serine/threonine-protein kinase RIO1 OS=Homo sapiens OX=9606 GN=RIOK1 PE=1 SV=1

## Sheet: Rep 2
User	MaryWeber
Search title	21-222-MaryWeber-CT181-2.raw by MaryWeber against Fusion Uniprot Chlamydia-Human Quantitation
MS data file	E:\Data\Fusion\MaryWeber\21-222-MaryWeber-CT181-2.raw
Database 1	Uniprot_Chlamydia_trachomatis 20200619 (895 sequences; 312,168 residues)
Database 2	UniProt_Human 20210601 (100,100 sequences; 40,284,240 residues)
Taxonomy 1	(none)
Taxonomy 2	(none)
Timestamp	19 Sep 2021 at 01:13:00 GMT
Type of search	MS/MS Ion Search
Quantitation	Average [MD]
Enzyme	Trypsin/P
Variable modifications	Acetyl (Protein N-term),Carbamidomethyl (C),Oxidation (M)
Mass values	Monoisotopic
Protein mass	Unrestricted
Peptide mass tolerance	10 ppm
Fragment mass tolerance	0.6 Da
Max missed cleavages	2
Instrument type	ESI-TRAP
Number of queries	9139
Warning	No taxonomy indexes found in selected databases, taxonomy 'Species information unavailable' ignored. Searching all entries.
Significance threshold p<	0.05
Max. number of families	AUTO
Ions score or expect cut-off	-1
Min. number of sig. unique sequences	1
Preferred taxonomy	All entries
Show Percolator scores?	no
Family	Member	Database	Accession	Score	Mass	Num. of matches	Num. of significant matches	Num. of sequences	Num. of significant sequences	emPAI	Description
1	1	UniProt_Human	P52732	1326	119085	32	32	31	31	2.05	Kinesin-like protein KIF11 OS=Homo sapiens OX=9606 GN=KIF11 PE=1 SV=2
2	1	UniProt_Human	O14744	722	72638	26	26	14	14	1.35	Protein arginine N-methyltransferase 5 OS=Homo sapiens OX=9606 GN=PRMT5 PE=1 SV=4
3	1	UniProt_Human	P35579	464	226392	10	10	10	10	0.2	Myosin-9 OS=Homo sapiens OX=9606 GN=MYH9 PE=1 SV=4
4	1	UniProt_Human	Q9Y6Y0	364	71683	13	13	10	10	0.89	Influenza virus NS1A-binding protein OS=Homo sapiens OX=9606 GN=IVNS1ABP PE=1 SV=3
5	1	UniProt_Human	A0A7P0NMY4	303	167798	7	7	7	7	0.19	Filamin-A OS=Homo sapiens OX=9606 GN=FLNA PE=4 SV=1
6	1	UniProt_Human	O60256	300	40899	8	8	7	7	1.03	Phosphoribosyl pyrophosphate synthase-associated protein 2 OS=Homo sapiens OX=9606 GN=PRPSAP2 PE=1 SV=1
7	1	UniProt_Human	P19474	255	54135	7	7	7	7	0.71	E3 ubiquitin-protein ligase TRIM21 OS=Homo sapiens OX=9606 GN=TRIM21 PE=1 SV=1
8	1	Uniprot_Chlamydia_trachomatis	O84184	242	27006	3	3	3	3	0.58	Uncharacterized protein OS=Chlamydia trachomatis (strain D/UW-3/Cx) OX=272561 GN=CT_181 PE=4 SV=1
9	1	UniProt_Human	Q9Y4E8	236	112348	7	7	7	7	0.29	Ubiquitin carboxyl-terminal hydrolase 15 OS=Homo sapiens OX=9606 GN=USP15 PE=1 SV=3
10	1	UniProt_Human	O95881	228	19194	6	6	4	4	1.34	Thioredoxin domain-containing protein 12 OS=Homo sapiens OX=9606 GN=TXNDC12 PE=1 SV=1
11	1	UniProt_Human	Q14558	218	39369	7	7	6	6	0.87	Phosphoribosyl pyrophosphate synthase-associated protein 1 OS=Homo sapiens OX=9606 GN=PRPSAP1 PE=1 SV=2
12	1	UniProt_Human	Q5JP53	213	47736	7	7	7	7	0.83	Tubulin beta chain OS=Homo sapiens OX=9606 GN=TUBB PE=1 SV=1
13	1	UniProt_Human	P11908	199	34747	6	6	6	6	1.04	Ribose-phosphate pyrophosphokinase 2 OS=Homo sapiens OX=9606 GN=PRPS2 PE=1 SV=2
13	2	UniProt_Human	B1ALA9	161	31372	7	7	7	7	1.5	Ribose-phosphate pyrophosphokinase 1 OS=Homo sapiens OX=9606 GN=PRPS1 PE=1 SV=2
14	1	UniProt_Human	Q15208	183	54155	4	4	3	3	0.36	Serine/threonine-protein kinase 38 OS=Homo sapiens OX=9606 GN=STK38 PE=1 SV=1
15	1	UniProt_Human	P25398	134	14505	2	2	2	2	0.75	40S ribosomal protein S12 OS=Homo sapiens OX=9606 GN=RPS12 PE=1 SV=3
16	1	UniProt_Human	A0A075B6S2	129	13135	2	2	2	2	0.86	Immunoglobulin kappa variable 2D-29 OS=Homo sapiens OX=9606 GN=IGKV2D-29 PE=3 SV=1
17	1	Uniprot_Chlamydia_trachomatis	O84619	127	50281	3	3	3	3	0.28	Folate synthesis bifunctional protein OS=Chlamydia trachomatis (strain D/UW-3/Cx) OX=272561 GN=folKP PE=3 SV=1
18	1	UniProt_Human	J3KN38	127	22334	5	5	4	4	1.08	Chloride channel, nucleotide sensitive 1A OS=Homo sapiens OX=9606 GN=CLNS1A PE=1 SV=1
19	1	UniProt_Human	P63261	123	41766	5	5	5	5	0.64	Actin, cytoplasmic 2 OS=Homo sapiens OX=9606 GN=ACTG1 PE=1 SV=1
19	2	UniProt_Human	E7EVS6	97	36916	5	5	5	5	0.75	Actin, cytoplasmic 1 OS=Homo sapiens OX=9606 GN=ACTB PE=1 SV=9
20	1	UniProt_Human	A0A0A0MSI0	107	18964	1	1	1	1	0.24	Peroxiredoxin-1 (Fragment) OS=Homo sapiens OX=9606 GN=PRDX1 PE=1 SV=1
21	1	UniProt_Human	A0A6Q8PHP0	107	65825	3	3	3	3	0.21	Cytosolic purine 5'-nucleotidase OS=Homo sapiens OX=9606 GN=NT5C2 PE=1 SV=1
22	1	UniProt_Human	P30041	107	25019	1	1	1	1	0.18	Peroxiredoxin-6 OS=Homo sapiens OX=9606 GN=PRDX6 PE=1 SV=3
23	1	UniProt_Human	Q13523	107	116916	2	2	2	2	0.07	Serine/threonine-protein kinase PRP4 homolog OS=Homo sapiens OX=9606 GN=PRPF4B PE=1 SV=3
24	1	UniProt_Human	P98175	105	103469	3	3	2	2	0.08	RNA-binding protein 10 OS=Homo sapiens OX=9606 GN=RBM10 PE=1 SV=3
25	1	UniProt_Human	P05386	104	11507	2	2	2	2	1.01	60S acidic ribosomal protein P1 OS=Homo sapiens OX=9606 GN=RPLP1 PE=1 SV=1
26	1	UniProt_Human	P08238	102	83212	1	1	1	1	0.05	Heat shock protein HSP 90-beta OS=Homo sapiens OX=9606 GN=HSP90AB1 PE=1 SV=4
27	1	UniProt_Human	P35527	102	62027	2	2	2	2	0.14	Keratin, type I cytoskeletal 9 OS=Homo sapiens OX=9606 GN=KRT9 PE=1 SV=3
28	1	UniProt_Human	F5GY51	99	15315	1	1	1	1	0.3	Serine/threonine-protein kinase 38-like (Fragment) OS=Homo sapiens OX=9606 GN=STK38L PE=1 SV=1
29	1	UniProt_Human	A0A286YER3	95	10431	2	2	2	2	1.16	D-3-phosphoglycerate dehydrogenase OS=Homo sapiens OX=9606 GN=PHGDH PE=1 SV=1
30	1	Uniprot_Chlamydia_trachomatis	P0DPS6	94	17394	1	1	1	1	0.26	Inclusion membrane protein G OS=Chlamydia trachomatis (strain D/UW-3/Cx) OX=272561 GN=incG PE=1 SV=1
31	1	UniProt_Human	P78527	91	468788	2	2	2	2	0.02	DNA-dependent protein kinase catalytic subunit OS=Homo sapiens OX=9606 GN=PRKDC PE=1 SV=3
32	1	UniProt_Human	C9JZ20	89	23707	1	1	1	1	0.19	Prohibitin OS=Homo sapiens OX=9606 GN=PHB PE=1 SV=2
33	1	UniProt_Human	P55060	88	110346	1	1	1	1	0.04	Exportin-2 OS=Homo sapiens OX=9606 GN=CSE1L PE=1 SV=3
34	1	UniProt_Human	P04264	85	65999	3	3	3	3	0.21	Keratin, type II cytoskeletal 1 OS=Homo sapiens OX=9606 GN=KRT1 PE=1 SV=6
35	1	UniProt_Human	A0A0U1RR32	84	18470	2	2	2	2	0.56	Histone H2A OS=Homo sapiens OX=9606 GN=hCG_2039566 PE=3 SV=1
36	1	UniProt_Human	P46019	84	138320	1	1	1	1	0.03	Phosphorylase b kinase regulatory subunit alpha, liver isoform OS=Homo sapiens OX=9606 GN=PHKA2 PE=1 SV=1
37	1	UniProt_Human	P62314	82	13273	3	3	3	3	1.49	Small nuclear ribonucleoprotein Sm D1 OS=Homo sapiens OX=9606 GN=SNRPD1 PE=1 SV=1
38	1	Uniprot_Chlamydia_trachomatis	O84616	78	26717	2	2	2	2	0.36	Probable oxidoreductase CT_610 OS=Chlamydia trachomatis (strain D/UW-3/Cx) OX=272561 GN=CT_610 PE=1 SV=1
39	1	UniProt_Human	Q00403	75	34811	2	2	2	2	0.27	Transcription initiation factor IIB OS=Homo sapiens OX=9606 GN=GTF2B PE=1 SV=1
40	1	UniProt_Human	Q9NQ92	75	20054	2	2	2	2	0.5	Coordinator of PRMT5 and differentiation stimulator OS=Homo sapiens OX=9606 GN=COPRS PE=1 SV=3
41	1	UniProt_Human	A0A087WT64	74	21213	1	1	1	1	0.21	Induced myeloid leukemia cell differentiation protein Mcl-1 OS=Homo sapiens OX=9606 GN=MCL1 PE=1 SV=1
42	1	Uniprot_Chlamydia_trachomatis	O84679	72	41374	2	2	2	2	0.22	Flagellar Motor Switch Domain/YscQ family OS=Chlamydia trachomatis (strain D/UW-3/Cx) OX=272561 GN=fliN PE=4 SV=1
43	1	UniProt_Human	A0A0U1RQC3	72	7121	1	1	1	1	0.75	Glutamine--tRNA ligase OS=Homo sapiens OX=9606 GN=QARS1 PE=1 SV=1
44	1	UniProt_Human	P06576	68	56525	2	2	2	2	0.16	ATP synthase subunit beta, mitochondrial OS=Homo sapiens OX=9606 GN=ATP5F1B PE=1 SV=3
45	1	UniProt_Human	H0YKD8	66	19060	2	2	2	2	0.53	60S ribosomal protein L28 OS=Homo sapiens OX=9606 GN=RPL28 PE=1 SV=1
46	1	UniProt_Human	A0A1W2PQM2	66	36628	4	4	4	4	0.57	Tubulin alpha-1C chain OS=Homo sapiens OX=9606 GN=TUBA1C PE=1 SV=1
47	1	UniProt_Human	A0A499FIZ0	63	81307	1	1	1	1	0.05	WD repeat-containing protein 26 OS=Homo sapiens OX=9606 GN=WDR26 PE=1 SV=2
48	1	UniProt_Human	P32969	62	21850	3	3	3	3	0.75	60S ribosomal protein L9 OS=Homo sapiens OX=9606 GN=RPL9 PE=1 SV=1
49	1	UniProt_Human	C9JAW5	61	8808	1	1	1	1	0.58	HIG1 domain-containing protein OS=Homo sapiens OX=9606 PE=4 SV=1
50	1	UniProt_Human	A0A7I2V2U7	61	68552	3	3	3	3	0.2	Nucleolin OS=Homo sapiens OX=9606 GN=NCL PE=1 SV=1
51	1	UniProt_Human	C9JA28	61	20149	1	1	1	1	0.22	Signal sequence receptor subunit gamma OS=Homo sapiens OX=9606 GN=SSR3 PE=1 SV=1
52	1	UniProt_Human	P05141	59	32831	1	1	1	1	0.13	ADP/ATP translocase 2 OS=Homo sapiens OX=9606 GN=SLC25A5 PE=1 SV=7
53	1	UniProt_Human	P35908	57	65393	2	2	2	2	0.13	Keratin, type II cytoskeletal 2 epidermal OS=Homo sapiens OX=9606 GN=KRT2 PE=1 SV=2
54	1	UniProt_Human	P49755	56	24960	1	1	1	1	0.18	Transmembrane emp24 domain-containing protein 10 OS=Homo sapiens OX=9606 GN=TMED10 PE=1 SV=2
55	1	UniProt_Human	A0A7I2V2L0	55	12415	1	1	1	1	0.38	Ribosomal protein L19 OS=Homo sapiens OX=9606 GN=RPL19 PE=1 SV=1
56	1	UniProt_Human	Q02878	55	32708	2	2	2	2	0.29	60S ribosomal protein L6 OS=Homo sapiens OX=9606 GN=RPL6 PE=1 SV=3
57	1	UniProt_Human	P62899	54	14454	1	1	1	1	0.33	60S ribosomal protein L31 OS=Homo sapiens OX=9606 GN=RPL31 PE=1 SV=1
58	1	UniProt_Human	Q9Y678	53	97655	1	1	1	1	0.04	Coatomer subunit gamma-1 OS=Homo sapiens OX=9606 GN=COPG1 PE=1 SV=1
59	1	UniProt_Human	F8WJN3	53	52238	1	1	1	1	0.08	Cleavage and polyadenylation specificity factor subunit 6 OS=Homo sapiens OX=9606 GN=CPSF6 PE=1 SV=1
60	1	UniProt_Human	Q9BVK6	53	27260	1	1	1	1	0.16	Transmembrane emp24 domain-containing protein 9 OS=Homo sapiens OX=9606 GN=TMED9 PE=1 SV=2
61	1	UniProt_Human	Q9UH99	51	80262	2	2	2	2	0.11	SUN domain-containing protein 2 OS=Homo sapiens OX=9606 GN=SUN2 PE=1 SV=3
62	1	UniProt_Human	S4R344	51	7947	1	1	1	1	0.65	N-terminal Xaa-Pro-Lys N-methyltransferase 1 OS=Homo sapiens OX=9606 GN=NTMT1 PE=1 SV=1
63	1	UniProt_Human	B5MCW2	51	31224	1	1	1	1	0.14	60S ribosomal protein L3 (Fragment) OS=Homo sapiens OX=9606 GN=RPL3 PE=1 SV=1
64	1	UniProt_Human	Q9BQA1	50	36701	4	4	3	3	0.57	Methylosome protein 50 OS=Homo sapiens OX=9606 GN=WDR77 PE=1 SV=1
65	1	UniProt_Human	A0A0C4DGW6	50	16951	1	1	1	1	0.27	UPF0600 protein C5orf51 OS=Homo sapiens OX=9606 GN=C5orf51 PE=1 SV=1
66	1	UniProt_Human	P35580	49	228858	1	1	1	1	0.02	Myosin-10 OS=Homo sapiens OX=9606 GN=MYH10 PE=1 SV=3
67	1	UniProt_Human	H0YAN8	48	109583	1	1	1	1	0.04	Rho guanine nucleotide exchange factor 10 (Fragment) OS=Homo sapiens OX=9606 GN=ARHGEF10 PE=1 SV=1
68	1	UniProt_Human	A0A075B6R9	47	13071	2	2	2	2	0.86	Probable non-functional immunoglobulin kappa variable 2D-24 OS=Homo sapiens OX=9606 GN=IGKV2D-24 PE=1 SV=1
69	1	Uniprot_Chlamydia_trachomatis	O84005	47	11067	1	1	1	1	0.44	Glutamyl-tRNA(Gln) amidotransferase subunit C OS=Chlamydia trachomatis (strain D/UW-3/Cx) OX=272561 GN=gatC PE=3 SV=1
70	1	UniProt_Human	P62805	46	11360	1	1	1	1	0.43	Histone H4 OS=Homo sapiens OX=9606 GN=H4C1 PE=1 SV=2
71	1	Uniprot_Chlamydia_trachomatis	O84867	46	34187	2	2	2	2	0.27	4-hydroxy-3-methylbut-2-enyl diphosphate reductase OS=Chlamydia trachomatis (strain D/UW-3/Cx) OX=272561 GN=ispH PE=3 SV=1
72	1	Uniprot_Chlamydia_trachomatis	O84315	45	36118	2	2	2	2	0.26	Transaldolase OS=Chlamydia trachomatis (strain D/UW-3/Cx) OX=272561 GN=tal PE=3 SV=1
73	1	UniProt_Human	F6RFD5	42	15387	1	1	1	1	0.3	Actin-depolymerizing factor OS=Homo sapiens OX=9606 GN=DSTN PE=1 SV=1
74	1	UniProt_Human	O75688	36	52609	2	2	2	2	0.17	Protein phosphatase 1B OS=Homo sapiens OX=9606 GN=PPM1B PE=1 SV=1
74	2	UniProt_Human	O75688-2	35	42744	2	2	2	2	0.21	Isoform Beta-2 of Protein phosphatase 1B OS=Homo sapiens OX=9606 GN=PPM1B
75	1	UniProt_Human	Q04446	39	80423	1	1	1	1	0.05	1,4-alpha-glucan-branching enzyme OS=Homo sapiens OX=9606 GN=GBE1 PE=1 SV=3
76	1	UniProt_Human	P02533	37	51529	2	2	2	2	0.17	Keratin, type I cytoskeletal 14 OS=Homo sapiens OX=9606 GN=KRT14 PE=1 SV=4
77	1	UniProt_Human	H3BSS5	36	27109	1	1	1	1	0.16	BTB/POZ domain-containing protein KCTD5 OS=Homo sapiens OX=9606 GN=KCTD5 PE=1 SV=1
78	1	Uniprot_Chlamydia_trachomatis	O84857	36	6838	1	1	1	1	0.78	Uncharacterized protein OS=Chlamydia trachomatis (strain D/UW-3/Cx) OX=272561 GN=CT_849.1 PE=4 SV=1
79	1	UniProt_Human	A0A0C4DGL4	35	27168	1	1	1	1	0.16	Large neutral amino acids transporter small subunit 1 OS=Homo sapiens OX=9606 GN=SLC7A5 PE=1 SV=1
80	1	UniProt_Human	Q15836	35	11302	1	1	1	1	0.43	Vesicle-associated membrane protein 3 OS=Homo sapiens OX=9606 GN=VAMP3 PE=1 SV=3
81	1	UniProt_Human	I3L3F5	34	15745	1	1	1	1	0.29	Unconventional myosin-Ic (Fragment) OS=Homo sapiens OX=9606 GN=MYO1C PE=1 SV=8
82	1	UniProt_Human	Q9Y657	34	29582	1	1	1	1	0.15	Spindlin-1 OS=Homo sapiens OX=9606 GN=SPIN1 PE=1 SV=3
83	1	UniProt_Human	H3BMH2	34	17657	1	1	1	1	0.26	Ras-related protein Rab-11A (Fragment) OS=Homo sapiens OX=9606 GN=RAB11A PE=4 SV=1
84	1	UniProt_Human	K7ERT7	34	15050	1	1	1	1	0.31	Synaptic vesicle membrane protein VAT-1 homolog (Fragment) OS=Homo sapiens OX=9606 GN=VAT1 PE=1 SV=1
85	1	UniProt_Human	C9JLS9	33	14628	1	1	1	1	0.32	26S proteasome regulatory subunit 7 (Fragment) OS=Homo sapiens OX=9606 GN=PSMC2 PE=1 SV=1
86	1	UniProt_Human	P81605	33	11277	1	1	1	1	0.43	Dermcidin OS=Homo sapiens OX=9606 GN=DCD PE=1 SV=2
87	1	UniProt_Human	P62699	32	13833	1	1	1	1	0.34	Protein yippee-like 5 OS=Homo sapiens OX=9606 GN=YPEL5 PE=1 SV=1
88	1	UniProt_Human	Q96P70	32	115889	1	1	1	1	0.04	Importin-9 OS=Homo sapiens OX=9606 GN=IPO9 PE=1 SV=3
89	1	UniProt_Human	P12004	32	28750	3	3	3	3	0.54	Proliferating cell nuclear antigen OS=Homo sapiens OX=9606 GN=PCNA PE=1 SV=1
90	1	UniProt_Human	H3BT13	31	6901	1	1	1	1	0.78	Small nuclear ribonucleoprotein Sm D3 OS=Homo sapiens OX=9606 GN=SNRPD3 PE=1 SV=1
91	1	UniProt_Human	Q70IA6	31	26909	2	2	1	1	0.36	MOB kinase activator 2 OS=Homo sapiens OX=9606 GN=MOB2 PE=1 SV=1
92	1	UniProt_Human	A0A7I2V2F9	31	87868	1	1	1	1	0.05	Integrin beta OS=Homo sapiens OX=9606 GN=ITGB1 PE=1 SV=1
93	1	Uniprot_Chlamydia_trachomatis	P0C0Z7	30	58111	1	1	1	1	0.07	60 kDa chaperonin OS=Chlamydia trachomatis (strain D/UW-3/Cx) OX=272561 GN=groL PE=1 SV=2
94	1	UniProt_Human	Q10471	30	64691	1	1	1	1	0.07	Polypeptide N-acetylgalactosaminyltransferase 2 OS=Homo sapiens OX=9606 GN=GALNT2 PE=1 SV=1
95	1	UniProt_Human	J3QR48	30	16388	1	1	1	1	0.28	Importin subunit beta-1 (Fragment) OS=Homo sapiens OX=9606 GN=KPNB1 PE=1 SV=8
96	1	UniProt_Human	P46778	28	18553	1	1	1	1	0.25	60S ribosomal protein L21 OS=Homo sapiens OX=9606 GN=RPL21 PE=1 SV=2
97	1	UniProt_Human	Q99832	27	59329	1	1	1	1	0.07	T-complex protein 1 subunit eta OS=Homo sapiens OX=9606 GN=CCT7 PE=1 SV=2
98	1	UniProt_Human	K7EPJ9	27	24850	1	1	1	1	0.18	Keratin, type I cytoskeletal 17 (Fragment) OS=Homo sapiens OX=9606 GN=KRT17 PE=1 SV=1
99	1	Uniprot_Chlamydia_trachomatis	O84127	26	16839	1	1	1	1	0.27	50S ribosomal protein L13 OS=Chlamydia trachomatis (strain D/UW-3/Cx) OX=272561 GN=rplM PE=3 SV=1
100	1	UniProt_Human	Q9NWU2	26	26732	1	1	1	1	0.17	Glucose-induced degradation protein 8 homolog OS=Homo sapiens OX=9606 GN=GID8 PE=1 SV=1
101	1	UniProt_Human	A0A1B0GVI3	24	63308	1	1	1	1	0.07	Keratin, type I cytoskeletal 10 OS=Homo sapiens OX=9606 GN=KRT10 PE=1 SV=2
102	1	UniProt_Human	E7EUT5	24	27853	1	1	1	1	0.16	Glyceraldehyde-3-phosphate dehydrogenase OS=Homo sapiens OX=9606 GN=GAPDH PE=1 SV=1
103	1	UniProt_Human	F5GWG7	23	13979	1	1	1	1	0.34	Reticulon-3 (Fragment) OS=Homo sapiens OX=9606 GN=RTN3 PE=1 SV=1
104	1	UniProt_Human	A0A499FHX9	22	91872	1	1	1	1	0.05	DNA helicase OS=Homo sapiens OX=9606 GN=MCM3 PE=1 SV=1
105	1	UniProt_Human	I3L0Z1	22	8695	1	1	1	1	0.59	Phosphorylase b kinase regulatory subunit (Fragment) OS=Homo sapiens OX=9606 GN=PHKB PE=1 SV=1
106	1	UniProt_Human	O75964	22	11421	1	1	1	1	0.42	ATP synthase subunit g, mitochondrial OS=Homo sapiens OX=9606 GN=ATP5MG PE=1 SV=3
107	1	UniProt_Human	Q8N131	21	21518	1	1	1	1	0.21	Porimin OS=Homo sapiens OX=9606 GN=TMEM123 PE=1 SV=1
108	1	UniProt_Human	A8MUD9	21	24417	1	1	1	1	0.18	60S ribosomal protein L7 OS=Homo sapiens OX=9606 GN=RPL7 PE=1 SV=1
109	1	UniProt_Human	C9JI87	21	20262	1	1	1	1	0.22	Voltage-dependent anion-selective channel protein 1 (Fragment) OS=Homo sapiens OX=9606 GN=VDAC1 PE=1 SV=6
110	1	UniProt_Human	H0YGY5	21	12438	1	1	1	1	0.38	Spindlin interactor and repressor of chromatin-binding protein (Fragment) OS=Homo sapiens OX=9606 GN=SPINDOC PE=1 SV=1
111	1	UniProt_Human	J3KQE5	21	26799	1	1	1	1	0.17	GTP-binding nuclear protein Ran (Fragment) OS=Homo sapiens OX=9606 GN=RAN PE=1 SV=1
112	1	UniProt_Human	C9JDR0	21	28128	1	1	1	1	0.16	Sterol-4-alpha-carboxylate 3-dehydrogenase, decarboxylating (Fragment) OS=Homo sapiens OX=9606 GN=NSDHL PE=1 SV=1
113	1	UniProt_Human	A0A7I2V2X6	20	57723	1	1	1	1	0.07	60 kDa chaperonin OS=Homo sapiens OX=9606 GN=HSPD1 PE=1 SV=1
114	1	UniProt_Human	J3QQV6	19	19073	1	1	1	1	0.24	Pyridoxal 5'-phosphate synthase (Fragment) OS=Homo sapiens OX=9606 GN=PNPO PE=1 SV=2
115	1	UniProt_Human	Q9P0I2	19	29932	1	1	1	1	0.15	ER membrane protein complex subunit 3 OS=Homo sapiens OX=9606 GN=EMC3 PE=1 SV=3
116	1	Uniprot_Chlamydia_trachomatis	O84842	19	13900	1	1	1	1	0.34	50S ribosomal protein L20 OS=Chlamydia trachomatis (strain D/UW-3/Cx) OX=272561 GN=rplT PE=3 SV=1
117	1	UniProt_Human	A0A7P0T853	19	17985	1	1	1	1	0.25	4F2 cell-surface antigen heavy chain OS=Homo sapiens OX=9606 GN=SLC3A2 PE=4 SV=1
118	1	Uniprot_Chlamydia_trachomatis	O84262	19	18864	1	1	1	1	0.24	Uncharacterized protein OS=Chlamydia trachomatis (strain D/UW-3/Cx) OX=272561 GN=CT_260 PE=4 SV=1
119	1	UniProt_Human	J3QRS3	19	20444	2	2	2	2	0.49	Myosin regulatory light chain 12A OS=Homo sapiens OX=9606 GN=MYL12A PE=1 SV=1
120	1	Uniprot_Chlamydia_trachomatis	O84277	19	51298	1	1	1	1	0.08	Chromosomal replication initiator protein DnaA 2 OS=Chlamydia trachomatis (strain D/UW-3/Cx) OX=272561 GN=dnaA2 PE=3 SV=1
121	1	UniProt_Human	P31431	18	21628	1	1	1	1	0.21	Syndecan-4 OS=Homo sapiens OX=9606 GN=SDC4 PE=1 SV=2
122	1	UniProt_Human	O60427	17	51931	1	1	1	1	0.08	Acyl-CoA (8-3)-desaturase OS=Homo sapiens OX=9606 GN=FADS1 PE=1 SV=3
123	1	UniProt_Human	H3BV90	17	26430	1	1	1	1	0.17	Anamorsin OS=Homo sapiens OX=9606 GN=CIAPIN1 PE=1 SV=1
124	1	Uniprot_Chlamydia_trachomatis	O84534	17	30969	1	1	1	1	0.14	Uncharacterized protein OS=Chlamydia trachomatis (strain D/UW-3/Cx) OX=272561 GN=CT_529 PE=4 SV=1
125	1	UniProt_Human	Q7Z353	17	77158	1	1	1	1	0.06	Highly divergent homeobox OS=Homo sapiens OX=9606 GN=HDX PE=1 SV=1
126	1	UniProt_Human	Q5VVC8	17	19012	1	1	1	1	0.24	60S ribosomal protein L11 OS=Homo sapiens OX=9606 GN=RPL11 PE=1 SV=2
127	1	Uniprot_Chlamydia_trachomatis	O84068	17	58079	1	1	1	1	0.07	ADP,ATP carrier protein 1 OS=Chlamydia trachomatis (strain D/UW-3/Cx) OX=272561 GN=tlcA PE=3 SV=1
128	1	UniProt_Human	H0Y368	17	33308	1	1	1	1	0.13	Dolichol-phosphate mannosyltransferase subunit 1 (Fragment) OS=Homo sapiens OX=9606 GN=DPM1 PE=1 SV=1
129	1	UniProt_Human	A0A0B4J1R6	16	49879	1	1	1	1	0.09	Transketolase OS=Homo sapiens OX=9606 GN=TKT PE=1 SV=1
130	1	UniProt_Human	A0A494BZZ2	16	28806	1	1	1	1	0.15	Tropomyosin alpha-1 chain OS=Homo sapiens OX=9606 GN=TPM1 PE=1 SV=1
131	1	UniProt_Human	F5GYW6	16	6921	1	1	1	1	0.78	Exportin-T (Fragment) OS=Homo sapiens OX=9606 GN=XPOT PE=1 SV=1
132	1	UniProt_Human	E7EMU4	15	24014	1	1	1	1	0.19	Cytoplasmic dynein 1 intermediate chain 2 (Fragment) OS=Homo sapiens OX=9606 GN=DYNC1I2 PE=1 SV=1
133	1	UniProt_Human	Q5JZB8	15	27794	1	1	1	1	0.16	Spindlin-2B (Fragment) OS=Homo sapiens OX=9606 GN=SPIN2B PE=1 SV=1
134	1	UniProt_Human	H0UI80	15	67304	1	1	1	1	0.06	Negative elongation factor C/D OS=Homo sapiens OX=9606 GN=NELFCD PE=1 SV=1

## Sheet: Rep 3
User	MaryWeber
Search title	21-222-MaryWeber-CT181-3.raw by MaryWeber against Fusion Uniprot Chlamydia-Human Quantitation
MS data file	E:\Data\Fusion\MaryWeber\21-222-MaryWeber-CT181-3.raw
Database 1	Uniprot_Chlamydia_trachomatis 20200619 (895 sequences; 312,168 residues)
Database 2	UniProt_Human 20210601 (100,100 sequences; 40,284,240 residues)
Taxonomy 1	(none)
Taxonomy 2	(none)
Timestamp	19 Sep 2021 at 01:21:50 GMT
Type of search	MS/MS Ion Search
Quantitation	Average [MD]
Enzyme	Trypsin/P
Variable modifications	Acetyl (Protein N-term),Carbamidomethyl (C),Oxidation (M)
Mass values	Monoisotopic
Protein mass	Unrestricted
Peptide mass tolerance	10 ppm
Fragment mass tolerance	0.6 Da
Max missed cleavages	2
Instrument type	ESI-TRAP
Number of queries	13515
Warning	No taxonomy indexes found in selected databases, taxonomy 'Species information unavailable' ignored. Searching all entries.
Significance threshold p<	0.05
Max. number of families	AUTO
Ions score or expect cut-off	-1
Min. number of sig. unique sequences	1
Preferred taxonomy	All entries
Show Percolator scores?	no
Family	Member	Database	Accession	Score	Mass	Num. of matches	Num. of significant matches	Num. of sequences	Num. of significant sequences	emPAI	Description
1	1	UniProt_Human	P52732	2933	119085	79	79	52	52	5.55	Kinesin-like protein KIF11 OS=Homo sapiens OX=9606 GN=KIF11 PE=1 SV=2
2	1	UniProt_Human	O14744	1140	72638	35	35	20	20	2.51	Protein arginine N-methyltransferase 5 OS=Homo sapiens OX=9606 GN=PRMT5 PE=1 SV=4
3	1	UniProt_Human	Q9Y6Y0	844	71683	27	27	15	15	1.67	Influenza virus NS1A-binding protein OS=Homo sapiens OX=9606 GN=IVNS1ABP PE=1 SV=3
4	1	UniProt_Human	Q14558	807	39369	20	20	15	15	4.33	Phosphoribosyl pyrophosphate synthase-associated protein 1 OS=Homo sapiens OX=9606 GN=PRPSAP1 PE=1 SV=2
5	1	UniProt_Human	Q9Y4E8	697	112348	15	15	12	12	0.62	Ubiquitin carboxyl-terminal hydrolase 15 OS=Homo sapiens OX=9606 GN=USP15 PE=1 SV=3
6	1	UniProt_Human	O60256	690	40899	18	18	11	11	2.72	Phosphoribosyl pyrophosphate synthase-associated protein 2 OS=Homo sapiens OX=9606 GN=PRPSAP2 PE=1 SV=1
7	1	UniProt_Human	P11908	676	34747	13	13	11	11	2.68	Ribose-phosphate pyrophosphokinase 2 OS=Homo sapiens OX=9606 GN=PRPS2 PE=1 SV=2
7	2	UniProt_Human	P60891	579	34812	16	16	14	14	4.23	Ribose-phosphate pyrophosphokinase 1 OS=Homo sapiens OX=9606 GN=PRPS1 PE=1 SV=2
8	1	UniProt_Human	Q60FE5	540	278053	19	19	15	15	0.27	Filamin-A OS=Homo sapiens OX=9606 GN=FLNA PE=1 SV=1
9	1	Uniprot_Chlamydia_trachomatis	O84184	503	27006	8	8	6	6	1.49	Uncharacterized protein OS=Chlamydia trachomatis (strain D/UW-3/Cx) OX=272561 GN=CT_181 PE=4 SV=1
10	1	UniProt_Human	Q15208	392	54155	10	10	7	7	0.84	Serine/threonine-protein kinase 38 OS=Homo sapiens OX=9606 GN=STK38 PE=1 SV=1
11	1	UniProt_Human	P68371	359	49799	12	12	11	11	1.7	Tubulin beta-4B chain OS=Homo sapiens OX=9606 GN=TUBB4B PE=1 SV=1
11	2	UniProt_Human	P07437	308	49639	12	12	10	10	1.5	Tubulin beta chain OS=Homo sapiens OX=9606 GN=TUBB PE=1 SV=2
11	3	UniProt_Human	Q9BUF5	74	49825	3	3	3	3	0.28	Tubulin beta-6 chain OS=Homo sapiens OX=9606 GN=TUBB6 PE=1 SV=1
12	1	UniProt_Human	P98175	326	103469	6	6	5	5	0.22	RNA-binding protein 10 OS=Homo sapiens OX=9606 GN=RBM10 PE=1 SV=3
13	1	UniProt_Human	A0A286YF22	323	55903	8	8	7	7	0.68	D-3-phosphoglycerate dehydrogenase OS=Homo sapiens OX=9606 GN=PHGDH PE=1 SV=1
14	1	UniProt_Human	P35579	323	226392	8	8	8	8	0.16	Myosin-9 OS=Homo sapiens OX=9606 GN=MYH9 PE=1 SV=4
15	1	UniProt_Human	A0A075B6S2	311	13135	5	5	4	4	2.45	Immunoglobulin kappa variable 2D-29 OS=Homo sapiens OX=9606 GN=IGKV2D-29 PE=3 SV=1
16	1	UniProt_Human	P04264	289	65999	6	6	5	5	0.37	Keratin, type II cytoskeletal 1 OS=Homo sapiens OX=9606 GN=KRT1 PE=1 SV=6
16	2	UniProt_Human	P35908	129	65393	2	2	2	2	0.13	Keratin, type II cytoskeletal 2 epidermal OS=Homo sapiens OX=9606 GN=KRT2 PE=1 SV=2
17	1	UniProt_Human	F5H5D3	263	57693	9	9	8	8	0.77	Tubulin alpha chain OS=Homo sapiens OX=9606 GN=TUBA1C PE=1 SV=1
18	1	UniProt_Human	E7EVS6	261	36916	10	10	7	7	1.44	Actin, cytoplasmic 1 OS=Homo sapiens OX=9606 GN=ACTB PE=1 SV=9
18	2	UniProt_Human	Q562R1	77	41976	2	2	2	2	0.22	Beta-actin-like protein 2 OS=Homo sapiens OX=9606 GN=ACTBL2 PE=1 SV=2
19	1	UniProt_Human	O95881	257	19194	6	6	5	5	1.9	Thioredoxin domain-containing protein 12 OS=Homo sapiens OX=9606 GN=TXNDC12 PE=1 SV=1
20	1	UniProt_Human	J3KN38	239	22334	8	8	5	5	1.5	Chloride channel, nucleotide sensitive 1A OS=Homo sapiens OX=9606 GN=CLNS1A PE=1 SV=1
21	1	UniProt_Human	P19474	223	54135	9	9	9	9	0.99	E3 ubiquitin-protein ligase TRIM21 OS=Homo sapiens OX=9606 GN=TRIM21 PE=1 SV=1
22	1	UniProt_Human	Q9UH99	221	80262	5	5	5	5	0.29	SUN domain-containing protein 2 OS=Homo sapiens OX=9606 GN=SUN2 PE=1 SV=3
23	1	UniProt_Human	Q9BQA1	219	36701	15	15	9	9	2.07	Methylosome protein 50 OS=Homo sapiens OX=9606 GN=WDR77 PE=1 SV=1
24	1	UniProt_Human	O75688-2	213	42744	5	5	4	4	0.47	Isoform Beta-2 of Protein phosphatase 1B OS=Homo sapiens OX=9606 GN=PPM1B
25	1	UniProt_Human	A0A0D9SEU5	194	67213	5	5	5	5	0.36	Ran-binding protein 10 OS=Homo sapiens OX=9606 GN=RANBP10 PE=1 SV=1
26	1	UniProt_Human	P35527	192	62027	5	5	5	5	0.4	Keratin, type I cytoskeletal 9 OS=Homo sapiens OX=9606 GN=KRT9 PE=1 SV=3
27	1	UniProt_Human	A0A6Q8PHP0	191	65825	6	6	4	4	0.37	Cytosolic purine 5'-nucleotidase OS=Homo sapiens OX=9606 GN=NT5C2 PE=1 SV=1
28	1	UniProt_Human	Q9Y657	184	29582	6	6	5	5	1	Spindlin-1 OS=Homo sapiens OX=9606 GN=SPIN1 PE=1 SV=3
29	1	UniProt_Human	Q9Y2H1	183	53968	4	4	3	3	0.36	Serine/threonine-protein kinase 38-like OS=Homo sapiens OX=9606 GN=STK38L PE=1 SV=3
30	1	UniProt_Human	Q5TCI8	178	55729	6	6	4	4	0.45	Prelamin-A/C OS=Homo sapiens OX=9606 GN=LMNA PE=1 SV=1
31	1	UniProt_Human	H7C4H2	175	17602	2	2	2	2	0.59	Signal recognition particle receptor subunit beta (Fragment) OS=Homo sapiens OX=9606 GN=SRPRB PE=1 SV=1
32	1	UniProt_Human	Q9NQ92	157	20054	3	3	2	2	0.5	Coordinator of PRMT5 and differentiation stimulator OS=Homo sapiens OX=9606 GN=COPRS PE=1 SV=3
33	1	Uniprot_Chlamydia_trachomatis	O84679	149	41374	4	4	3	3	0.35	Flagellar Motor Switch Domain/YscQ family OS=Chlamydia trachomatis (strain D/UW-3/Cx) OX=272561 GN=fliN PE=4 SV=1
34	1	UniProt_Human	A0A0A6YYJ8	138	54191	3	3	3	3	0.26	Putative RNA-binding protein Luc7-like 2 OS=Homo sapiens OX=9606 GN=LUC7L2 PE=3 SV=1
35	1	Uniprot_Chlamydia_trachomatis	O84534	130	30969	2	2	2	2	0.3	Uncharacterized protein OS=Chlamydia trachomatis (strain D/UW-3/Cx) OX=272561 GN=CT_529 PE=4 SV=1
36	1	UniProt_Human	P55060	123	110346	2	2	2	2	0.08	Exportin-2 OS=Homo sapiens OX=9606 GN=CSE1L PE=1 SV=3
37	1	UniProt_Human	Q02878	124	32708	2	2	1	1	0.13	60S ribosomal protein L6 OS=Homo sapiens OX=9606 GN=RPL6 PE=1 SV=3
38	1	UniProt_Human	A0A7P0T9F7	122	65200	3	3	3	3	0.21	4F2 cell-surface antigen heavy chain OS=Homo sapiens OX=9606 GN=SLC3A2 PE=4 SV=1
39	1	UniProt_Human	A0A7I2V2G1	118	87532	1	1	1	1	0.05	Signal transducer and activator of transcription OS=Homo sapiens OX=9606 GN=STAT3 PE=1 SV=1
40	1	UniProt_Human	A0A1B0GVI3	118	63308	3	3	3	3	0.22	Keratin, type I cytoskeletal 10 OS=Homo sapiens OX=9606 GN=KRT10 PE=1 SV=2
41	1	UniProt_Human	A0A0A0MSI0	118	18964	2	2	2	2	0.54	Peroxiredoxin-1 (Fragment) OS=Homo sapiens OX=9606 GN=PRDX1 PE=1 SV=1
42	1	UniProt_Human	M0QXZ8	115	43379	1	1	1	1	0.1	Rho GTPase-activating protein SYDE1 OS=Homo sapiens OX=9606 GN=SYDE1 PE=1 SV=1
43	1	UniProt_Human	J3QLI9	115	8388	3	3	3	3	3.14	Small nuclear ribonucleoprotein Sm D1 OS=Homo sapiens OX=9606 GN=SNRPD1 PE=1 SV=1
44	1	UniProt_Human	Q00403	111	34811	4	4	3	3	0.43	Transcription initiation factor IIB OS=Homo sapiens OX=9606 GN=GTF2B PE=1 SV=1
45	1	UniProt_Human	Q5JUX0	111	29189	3	3	3	3	0.53	Spindlin-3 OS=Homo sapiens OX=9606 GN=SPIN3 PE=1 SV=1
46	1	UniProt_Human	P26641	110	50087	1	1	1	1	0.09	Elongation factor 1-gamma OS=Homo sapiens OX=9606 GN=EEF1G PE=1 SV=3
47	1	UniProt_Human	A0A087WT64	108	21213	3	3	2	2	0.47	Induced myeloid leukemia cell differentiation protein Mcl-1 OS=Homo sapiens OX=9606 GN=MCL1 PE=1 SV=1
48	1	UniProt_Human	F2Z2Z5	106	5342	2	2	2	2	3.34	RNA-binding protein 39 OS=Homo sapiens OX=9606 GN=RBM39 PE=1 SV=1
49	1	UniProt_Human	P49841	101	46715	1	1	1	1	0.09	Glycogen synthase kinase-3 beta OS=Homo sapiens OX=9606 GN=GSK3B PE=1 SV=2
50	1	UniProt_Human	O15355	99	59235	1	1	1	1	0.07	Protein phosphatase 1G OS=Homo sapiens OX=9606 GN=PPM1G PE=1 SV=1
51	1	UniProt_Human	Q15836	99	11302	1	1	1	1	0.43	Vesicle-associated membrane protein 3 OS=Homo sapiens OX=9606 GN=VAMP3 PE=1 SV=3
52	1	UniProt_Human	H3BU31	95	18954	3	3	2	2	0.54	60S ribosomal protein L4 (Fragment) OS=Homo sapiens OX=9606 GN=RPL4 PE=1 SV=1
53	1	UniProt_Human	P05386	93	11507	2	2	2	2	1.01	60S acidic ribosomal protein P1 OS=Homo sapiens OX=9606 GN=RPLP1 PE=1 SV=1
54	1	UniProt_Human	P61106	92	23882	3	3	2	2	0.41	Ras-related protein Rab-14 OS=Homo sapiens OX=9606 GN=RAB14 PE=1 SV=4
55	1	Uniprot_Chlamydia_trachomatis	O84315	90	36118	1	1	1	1	0.12	Transaldolase OS=Chlamydia trachomatis (strain D/UW-3/Cx) OX=272561 GN=tal PE=3 SV=1
56	1	UniProt_Human	A0A7P0T8G6	88	36522	1	1	1	1	0.12	Medium-chain-specific acyl-CoA dehydrogenase, mitochondrial OS=Homo sapiens OX=9606 GN=ACADM PE=4 SV=1
57	1	UniProt_Human	Q12965	88	126982	1	1	1	1	0.03	Unconventional myosin-Ie OS=Homo sapiens OX=9606 GN=MYO1E PE=1 SV=2
58	1	UniProt_Human	P02786	88	84818	2	2	2	2	0.1	Transferrin receptor protein 1 OS=Homo sapiens OX=9606 GN=TFRC PE=1 SV=2
59	1	Uniprot_Chlamydia_trachomatis	P0DPS6	87	17394	1	1	1	1	0.26	Inclusion membrane protein G OS=Chlamydia trachomatis (strain D/UW-3/Cx) OX=272561 GN=incG PE=1 SV=1
60	1	UniProt_Human	A0A7I2V2U7	86	68552	1	1	1	1	0.06	Nucleolin OS=Homo sapiens OX=9606 GN=NCL PE=1 SV=1
61	1	Uniprot_Chlamydia_trachomatis	O84619	82	50281	4	4	4	4	0.39	Folate synthesis bifunctional protein OS=Chlamydia trachomatis (strain D/UW-3/Cx) OX=272561 GN=folKP PE=3 SV=1
62	1	UniProt_Human	H3BRC9	81	8224	1	1	1	1	0.63	Lysine--tRNA ligase OS=Homo sapiens OX=9606 GN=KARS1 PE=1 SV=1
63	1	UniProt_Human	P62424	81	29977	3	3	2	2	0.32	60S ribosomal protein L7a OS=Homo sapiens OX=9606 GN=RPL7A PE=1 SV=2
64	1	UniProt_Human	P50416	81	88311	1	1	1	1	0.05	Carnitine O-palmitoyltransferase 1, liver isoform OS=Homo sapiens OX=9606 GN=CPT1A PE=1 SV=2
65	1	UniProt_Human	P30050	80	17808	1	1	1	1	0.26	60S ribosomal protein L12 OS=Homo sapiens OX=9606 GN=RPL12 PE=1 SV=1
66	1	UniProt_Human	E9PNN3	77	8908	1	1	1	1	0.57	6-pyruvoyl tetrahydrobiopterin synthase OS=Homo sapiens OX=9606 GN=PTS PE=1 SV=1
67	1	UniProt_Human	H3BV85	77	6357	2	2	2	2	2.48	BolA-like protein 2 OS=Homo sapiens OX=9606 GN=BOLA2B PE=1 SV=2
68	1	UniProt_Human	Q5VVC8	76	19012	3	3	2	2	0.54	60S ribosomal protein L11 OS=Homo sapiens OX=9606 GN=RPL11 PE=1 SV=2
69	1	UniProt_Human	Q9NWU2	75	26732	1	1	1	1	0.17	Glucose-induced degradation protein 8 homolog OS=Homo sapiens OX=9606 GN=GID8 PE=1 SV=1
70	1	UniProt_Human	M0R0P7	75	16166	1	1	1	1	0.29	60S ribosomal protein L18a OS=Homo sapiens OX=9606 GN=RPL18A PE=1 SV=1
71	1	UniProt_Human	Q8IYB3	72	102274	2	2	1	1	0.04	Serine/arginine repetitive matrix protein 1 OS=Homo sapiens OX=9606 GN=SRRM1 PE=1 SV=2
72	1	UniProt_Human	P14618	71	57900	3	3	3	3	0.24	Pyruvate kinase PKM OS=Homo sapiens OX=9606 GN=PKM PE=1 SV=4
73	1	UniProt_Human	Q93100	71	124805	4	4	4	4	0.14	Phosphorylase b kinase regulatory subunit beta OS=Homo sapiens OX=9606 GN=PHKB PE=1 SV=3
74	1	UniProt_Human	A0A7P0T8L6	71	62784	1	1	1	1	0.07	Long-chain-fatty-acid--CoA ligase 3 OS=Homo sapiens OX=9606 GN=ACSL3 PE=4 SV=1
75	1	UniProt_Human	K7EJT5	70	5080	1	1	1	1	1.15	60S ribosomal protein L22 (Fragment) OS=Homo sapiens OX=9606 GN=RPL22 PE=1 SV=1
76	1	UniProt_Human	E7EQT5	69	13848	1	1	1	1	0.34	Importin-5 OS=Homo sapiens OX=9606 GN=IPO5 PE=1 SV=1
77	1	UniProt_Human	A0A1W2PNV9	67	14094	1	1	1	1	0.33	6-phosphofructo-2-kinase/fructose-2,6-bisphosphatase 3 (Fragment) OS=Homo sapiens OX=9606 GN=PFKFB3 PE=1 SV=1
78	1	UniProt_Human	J3QQV6	66	19073	1	1	1	1	0.24	Pyridoxal 5'-phosphate synthase (Fragment) OS=Homo sapiens OX=9606 GN=PNPO PE=1 SV=2
79	1	UniProt_Human	O60427	65	51931	1	1	1	1	0.08	Acyl-CoA (8-3)-desaturase OS=Homo sapiens OX=9606 GN=FADS1 PE=1 SV=3
80	1	UniProt_Human	Q9BSJ8	65	122780	1	1	1	1	0.03	Extended synaptotagmin-1 OS=Homo sapiens OX=9606 GN=ESYT1 PE=1 SV=1
81	1	UniProt_Human	Q96K12	64	59400	1	1	1	1	0.07	Fatty acyl-CoA reductase 2 OS=Homo sapiens OX=9606 GN=FAR2 PE=1 SV=1
82	1	UniProt_Human	P46821	64	270468	1	1	1	1	0.02	Microtubule-associated protein 1B OS=Homo sapiens OX=9606 GN=MAP1B PE=1 SV=2
83	1	Uniprot_Chlamydia_trachomatis	O84818	64	160648	2	2	2	2	0.05	Probable outer membrane protein PmpD OS=Chlamydia trachomatis (strain D/UW-3/Cx) OX=272561 GN=pmpD PE=2 SV=1
84	1	UniProt_Human	A0A499FIZ0	61	81307	2	2	1	1	0.05	WD repeat-containing protein 26 OS=Homo sapiens OX=9606 GN=WDR26 PE=1 SV=2
85	1	UniProt_Human	A0A0C4DG62	61	24577	2	2	2	2	0.4	ADP-ribosylation factor-like protein 6-interacting protein 4 OS=Homo sapiens OX=9606 GN=ARL6IP4 PE=1 SV=1
86	1	UniProt_Human	P30041	58	25019	1	1	1	1	0.18	Peroxiredoxin-6 OS=Homo sapiens OX=9606 GN=PRDX6 PE=1 SV=3
87	1	UniProt_Human	F6XHT0	57	10488	1	1	1	1	0.47	Selenoprotein K OS=Homo sapiens OX=9606 GN=SELENOK PE=1 SV=1
88	1	UniProt_Human	G3V1V0	57	18026	1	1	1	1	0.25	Myosin light polypeptide 6 OS=Homo sapiens OX=9606 GN=MYL6 PE=1 SV=1
89	1	UniProt_Human	P80723	56	22680	1	1	1	1	0.2	Brain acid soluble protein 1 OS=Homo sapiens OX=9606 GN=BASP1 PE=1 SV=2
90	1	UniProt_Human	A0A0A0MRI5	56	62713	1	1	1	1	0.07	Alpha N-catenin OS=Homo sapiens OX=9606 GN=CTNNA2 PE=1 SV=1
91	1	UniProt_Human	Q6RW13	56	17408	1	1	1	1	0.26	Type-1 angiotensin II receptor-associated protein OS=Homo sapiens OX=9606 GN=AGTRAP PE=1 SV=1
92	1	UniProt_Human	H3BSS5	55	27109	1	1	1	1	0.16	BTB/POZ domain-containing protein KCTD5 OS=Homo sapiens OX=9606 GN=KCTD5 PE=1 SV=1
93	1	UniProt_Human	H0YGP9	55	21676	1	1	1	1	0.21	Arginine/serine-rich coiled-coil protein 2 (Fragment) OS=Homo sapiens OX=9606 GN=RSRC2 PE=1 SV=1
94	1	UniProt_Human	P48507	55	30708	1	1	1	1	0.14	Glutamate--cysteine ligase regulatory subunit OS=Homo sapiens OX=9606 GN=GCLM PE=1 SV=1
95	1	UniProt_Human	P12004	55	28750	2	2	2	2	0.33	Proliferating cell nuclear antigen OS=Homo sapiens OX=9606 GN=PCNA PE=1 SV=1
96	1	UniProt_Human	Q5T6W2	55	41781	2	2	2	2	0.22	Heterogeneous nuclear ribonucleoprotein K (Fragment) OS=Homo sapiens OX=9606 GN=HNRNPK PE=1 SV=1
97	1	UniProt_Human	J3QSC8	54	7184	2	2	2	2	2.01	BTB/POZ domain-containing protein KCTD2 OS=Homo sapiens OX=9606 GN=KCTD2 PE=1 SV=1
98	1	UniProt_Human	A0A7I2V2L0	53	12415	1	1	1	1	0.38	Ribosomal protein L19 OS=Homo sapiens OX=9606 GN=RPL19 PE=1 SV=1
99	1	UniProt_Human	Q04695	52	48076	2	2	2	2	0.19	Keratin, type I cytoskeletal 17 OS=Homo sapiens OX=9606 GN=KRT17 PE=1 SV=2
100	1	UniProt_Human	Q9NWB6	52	33197	1	1	1	1	0.13	Arginine and glutamate-rich protein 1 OS=Homo sapiens OX=9606 GN=ARGLU1 PE=1 SV=1
101	1	UniProt_Human	A0A7P0TBF0	51	97561	2	2	2	2	0.09	Transportin-1 OS=Homo sapiens OX=9606 GN=TNPO1 PE=4 SV=1
102	1	UniProt_Human	A0A5F9ZH07	49	114106	1	1	1	1	0.04	Tyrosine-protein kinase (Fragment) OS=Homo sapiens OX=9606 GN=JAK1 PE=1 SV=1
103	1	UniProt_Human	A6NIT2	49	132549	2	2	2	2	0.06	Phosphorylase b kinase regulatory subunit OS=Homo sapiens OX=9606 GN=PHKA1 PE=1 SV=1
104	1	UniProt_Human	A0A2R8Y738	49	16298	1	1	1	1	0.28	Ribosomal protein L15 (Fragment) OS=Homo sapiens OX=9606 GN=RPL15 PE=1 SV=1
105	1	UniProt_Human	P02533	48	51529	3	3	3	3	0.27	Keratin, type I cytoskeletal 14 OS=Homo sapiens OX=9606 GN=KRT14 PE=1 SV=4
106	1	UniProt_Human	P05141	48	32831	1	1	1	1	0.13	ADP/ATP translocase 2 OS=Homo sapiens OX=9606 GN=SLC25A5 PE=1 SV=7
107	1	Uniprot_Chlamydia_trachomatis	P17821	48	70781	1	1	1	1	0.06	Chaperone protein DnaK OS=Chlamydia trachomatis (strain D/UW-3/Cx) OX=272561 GN=dnaK PE=3 SV=4
108	1	Uniprot_Chlamydia_trachomatis	O84528	45	12445	1	1	1	1	0.38	50S ribosomal protein L22 OS=Chlamydia trachomatis (strain D/UW-3/Cx) OX=272561 GN=rplV PE=3 SV=1
109	1	UniProt_Human	E9PI65	45	17905	3	3	3	3	0.98	Heat shock cognate 71 kDa protein (Fragment) OS=Homo sapiens OX=9606 GN=HSPA8 PE=1 SV=1
110	1	UniProt_Human	Q01650	45	54974	2	2	1	1	0.08	Large neutral amino acids transporter small subunit 1 OS=Homo sapiens OX=9606 GN=SLC7A5 PE=1 SV=2
111	1	UniProt_Human	E7EM57	44	36519	1	1	1	1	0.12	Glucose-6-phosphate 1-dehydrogenase (Fragment) OS=Homo sapiens OX=9606 GN=G6PD PE=1 SV=1
112	1	Uniprot_Chlamydia_trachomatis	O84149	43	162006	3	3	3	3	0.08	Uncharacterized protein OS=Chlamydia trachomatis (strain D/UW-3/Cx) OX=272561 GN=CT_147 PE=4 SV=1
113	1	UniProt_Human	A0A087X278	42	4798	2	2	1	1	1.25	6-phosphofructo-2-kinase/fructose-2,6-bisphosphatase 2 OS=Homo sapiens OX=9606 GN=PFKFB2 PE=1 SV=1
114	1	UniProt_Human	Q9Y678	42	97655	1	1	1	1	0.04	Coatomer subunit gamma-1 OS=Homo sapiens OX=9606 GN=COPG1 PE=1 SV=1
115	1	UniProt_Human	A0A590UJI3	42	58955	2	2	1	1	0.15	Proton-translocating NAD(P)(+) transhydrogenase OS=Homo sapiens OX=9606 GN=NNT PE=1 SV=1
116	1	Uniprot_Chlamydia_trachomatis	O84616	42	26717	2	2	2	2	0.36	Probable oxidoreductase CT_610 OS=Chlamydia trachomatis (strain D/UW-3/Cx) OX=272561 GN=CT_610 PE=1 SV=1
117	1	UniProt_Human	P62805	41	11360	1	1	1	1	0.43	Histone H4 OS=Homo sapiens OX=9606 GN=H4C1 PE=1 SV=2
118	1	UniProt_Human	F8WEY7	40	19495	1	1	1	1	0.23	Muskelin OS=Homo sapiens OX=9606 GN=MKLN1 PE=1 SV=1
119	1	UniProt_Human	G3V2J8	39	20139	1	1	1	1	0.23	Heat shock protein HSP 90-alpha (Fragment) OS=Homo sapiens OX=9606 GN=HSP90AA1 PE=1 SV=1
120	1	UniProt_Human	F8WJN3	39	52238	1	1	1	1	0.08	Cleavage and polyadenylation specificity factor subunit 6 OS=Homo sapiens OX=9606 GN=CPSF6 PE=1 SV=1
121	1	UniProt_Human	F2Z2Q9	38	7496	1	1	1	1	0.69	Low molecular weight phosphotyrosine protein phosphatase OS=Homo sapiens OX=9606 GN=ACP1 PE=1 SV=1
122	1	Uniprot_Chlamydia_trachomatis	O84068	38	58079	2	2	2	2	0.15	ADP,ATP carrier protein 1 OS=Chlamydia trachomatis (strain D/UW-3/Cx) OX=272561 GN=tlcA PE=3 SV=1
123	1	UniProt_Human	H0Y9K7	37	26402	1	1	1	1	0.17	Splicing factor, proline- and glutamine-rich (Fragment) OS=Homo sapiens OX=9606 GN=SFPQ PE=1 SV=1
124	1	Uniprot_Chlamydia_trachomatis	O84805	37	20426	1	1	1	1	0.22	50S ribosomal protein L25 OS=Chlamydia trachomatis (strain D/UW-3/Cx) OX=272561 GN=rplY PE=3 SV=1
125	1	UniProt_Human	A0A087WUV8	37	20529	1	1	1	1	0.22	Basigin OS=Homo sapiens OX=9606 GN=BSG PE=1 SV=1
126	1	UniProt_Human	Q96P70	36	115889	2	2	2	2	0.07	Importin-9 OS=Homo sapiens OX=9606 GN=IPO9 PE=1 SV=3
127	1	UniProt_Human	C9JAW5	36	8808	1	1	1	1	0.58	HIG1 domain-containing protein OS=Homo sapiens OX=9606 PE=4 SV=1
128	1	UniProt_Human	Q92616	36	292572	1	1	1	1	0.01	eIF-2-alpha kinase activator GCN1 OS=Homo sapiens OX=9606 GN=GCN1 PE=1 SV=6
129	1	UniProt_Human	A0A1B0GTN2	35	11956	1	1	1	1	0.4	Voltage-dependent L-type calcium channel subunit beta-4 (Fragment) OS=Homo sapiens OX=9606 GN=CACNB4 PE=1 SV=1
130	1	UniProt_Human	K7EJB5	34	6140	1	1	1	1	0.91	Small nuclear ribonucleoprotein Sm D2 OS=Homo sapiens OX=9606 GN=SNRPD2 PE=1 SV=1
131	1	UniProt_Human	C9JDR0	34	28128	1	1	1	1	0.16	Sterol-4-alpha-carboxylate 3-dehydrogenase, decarboxylating (Fragment) OS=Homo sapiens OX=9606 GN=NSDHL PE=1 SV=1
132	1	UniProt_Human	A0A087X2I1	34	45768	1	1	1	1	0.09	26S proteasome regulatory subunit 10B OS=Homo sapiens OX=9606 GN=PSMC6 PE=1 SV=1
133	1	UniProt_Human	A0A2R8Y7C0	33	13945	1	1	1	1	0.34	Hemoglobin subunit alpha (Fragment) OS=Homo sapiens OX=9606 GN=HBA2 PE=1 SV=1
134	1	UniProt_Human	A0A2R8Y4R4	33	109901	1	1	1	1	0.04	Plasma membrane calcium-transporting ATPase 2 (Fragment) OS=Homo sapiens OX=9606 GN=ATP2B2 PE=1 SV=1
135	1	Uniprot_Chlamydia_trachomatis	O84277	33	51298	1	1	1	1	0.08	Chromosomal replication initiator protein DnaA 2 OS=Chlamydia trachomatis (strain D/UW-3/Cx) OX=272561 GN=dnaA2 PE=3 SV=1
136	1	UniProt_Human	A0A7P0T840	33	68202	1	1	1	1	0.06	Calnexin OS=Homo sapiens OX=9606 GN=CANX PE=4 SV=1
137	1	UniProt_Human	A0A6Q8PFK8	33	21869	1	1	1	1	0.21	Heat shock protein beta-1 OS=Homo sapiens OX=9606 GN=HSPB1 PE=1 SV=1
138	1	UniProt_Human	P50991	33	57888	1	1	1	1	0.07	T-complex protein 1 subunit delta OS=Homo sapiens OX=9606 GN=CCT4 PE=1 SV=4
139	1	UniProt_Human	A0A087X0W0	33	5892	1	1	1	1	0.95	GTP-binding nuclear protein Ran OS=Homo sapiens OX=9606 GN=RAN PE=1 SV=1
140	1	UniProt_Human	P62899	33	14454	2	2	2	2	0.76	60S ribosomal protein L31 OS=Homo sapiens OX=9606 GN=RPL31 PE=1 SV=1
141	1	UniProt_Human	A0A494C050	33	46961	1	1	1	1	0.09	NF-kappa-B-activating protein (Fragment) OS=Homo sapiens OX=9606 GN=NKAP PE=1 SV=1
142	1	UniProt_Human	A0A7I2V2F9	32	87868	1	1	1	1	0.05	Integrin beta OS=Homo sapiens OX=9606 GN=ITGB1 PE=1 SV=1
143	1	UniProt_Human	Q70IA6	32	26909	1	1	1	1	0.17	MOB kinase activator 2 OS=Homo sapiens OX=9606 GN=MOB2 PE=1 SV=1
144	1	UniProt_Human	O15397	32	119861	3	3	3	3	0.11	Importin-8 OS=Homo sapiens OX=9606 GN=IPO8 PE=1 SV=2
145	1	Uniprot_Chlamydia_trachomatis	O84589	32	39468	1	1	1	1	0.11	Tryptophan--tRNA ligase OS=Chlamydia trachomatis (strain D/UW-3/Cx) OX=272561 GN=trpS PE=1 SV=1
146	1	UniProt_Human	Q9BVK6	32	27260	1	1	1	1	0.16	Transmembrane emp24 domain-containing protein 9 OS=Homo sapiens OX=9606 GN=TMED9 PE=1 SV=2
147	1	UniProt_Human	P09382	32	14706	1	1	1	1	0.32	Galectin-1 OS=Homo sapiens OX=9606 GN=LGALS1 PE=1 SV=2
148	1	Uniprot_Chlamydia_trachomatis	O84345	32	41890	3	3	2	2	0.34	Chaperone protein DnaJ OS=Chlamydia trachomatis (strain D/UW-3/Cx) OX=272561 GN=dnaJ PE=3 SV=1
149	1	UniProt_Human	G3V1A4	31	16801	1	1	1	1	0.28	Cofilin, non-muscle isoform OS=Homo sapiens OX=9606 GN=CFL1 PE=1 SV=1
150	1	UniProt_Human	P26006	31	116538	1	1	1	1	0.04	Integrin alpha-3 OS=Homo sapiens OX=9606 GN=ITGA3 PE=1 SV=5
151	1	UniProt_Human	P31689	30	44839	1	1	1	1	0.1	DnaJ homolog subfamily A member 1 OS=Homo sapiens OX=9606 GN=DNAJA1 PE=1 SV=2
152	1	UniProt_Human	P53999	30	14386	2	2	2	2	0.76	Activated RNA polymerase II transcriptional coactivator p15 OS=Homo sapiens OX=9606 GN=SUB1 PE=1 SV=3
153	1	Uniprot_Chlamydia_trachomatis	O84608	30	21703	1	1	1	1	0.21	Thio-specific Antioxidant (TSA) Peroxidase OS=Chlamydia trachomatis (strain D/UW-3/Cx) OX=272561 GN=ahpC PE=4 SV=1
154	1	UniProt_Human	F2Z356	30	15491	1	1	1	1	0.3	General transcription factor 3C polypeptide 4 OS=Homo sapiens OX=9606 GN=GTF3C4 PE=1 SV=1
155	1	UniProt_Human	H3BUC0	30	20278	1	1	1	1	0.22	Kinesin-like protein KIFC3 (Fragment) OS=Homo sapiens OX=9606 GN=KIFC3 PE=1 SV=1
156	1	UniProt_Human	P78527	30	468788	2	2	2	2	0.02	DNA-dependent protein kinase catalytic subunit OS=Homo sapiens OX=9606 GN=PRKDC PE=1 SV=3
157	1	UniProt_Human	A0A494C0K9	29	16879	1	1	1	1	0.27	ATP synthase subunit O, mitochondrial OS=Homo sapiens OX=9606 GN=ATP5PO PE=3 SV=1
158	1	UniProt_Human	C9JI87	29	20262	1	1	1	1	0.22	Voltage-dependent anion-selective channel protein 1 (Fragment) OS=Homo sapiens OX=9606 GN=VDAC1 PE=1 SV=6
159	1	UniProt_Human	A0A7P0T808	28	76262	1	1	1	1	0.06	Phosphatidylinositol 4-phosphate 5-kinase type-1 gamma OS=Homo sapiens OX=9606 GN=PIP5K1C PE=4 SV=1
160	1	UniProt_Human	Q9Y3U8	28	12246	1	1	1	1	0.39	60S ribosomal protein L36 OS=Homo sapiens OX=9606 GN=RPL36 PE=1 SV=3
161	1	UniProt_Human	A0A2R8Y5T0	27	527252	1	1	1	1	0.01	Cytoplasmic dynein 1 heavy chain 1 OS=Homo sapiens OX=9606 GN=DYNC1H1 PE=1 SV=2
162	1	UniProt_Human	A0A087X1W1	27	27858	1	1	1	1	0.16	Serine/arginine repetitive matrix protein 2 OS=Homo sapiens OX=9606 GN=SRRM2 PE=1 SV=1
163	1	UniProt_Human	A0A075B6R9	26	13071	1	1	1	1	0.36	Probable non-functional immunoglobulin kappa variable 2D-24 OS=Homo sapiens OX=9606 GN=IGKV2D-24 PE=1 SV=1
164	1	UniProt_Human	O43264	26	88773	1	1	1	1	0.05	Centromere/kinetochore protein zw10 homolog OS=Homo sapiens OX=9606 GN=ZW10 PE=1 SV=3
165	1	UniProt_Human	H3BRU6	26	31691	1	1	1	1	0.14	Poly(rC)-binding protein 2 (Fragment) OS=Homo sapiens OX=9606 GN=PCBP2 PE=1 SV=1
166	1	UniProt_Human	A0A3B3ITL1	25	23327	1	1	1	1	0.19	Ras-related protein Rab-2B OS=Homo sapiens OX=9606 GN=RAB2B PE=1 SV=1
167	1	UniProt_Human	P05023	25	112824	1	1	1	1	0.04	Sodium/potassium-transporting ATPase subunit alpha-1 OS=Homo sapiens OX=9606 GN=ATP1A1 PE=1 SV=1
168	1	UniProt_Human	P30101	24	56747	2	2	2	2	0.16	Protein disulfide-isomerase A3 OS=Homo sapiens OX=9606 GN=PDIA3 PE=1 SV=4
169	1	UniProt_Human	A0A087WXD9	24	87216	1	1	1	1	0.05	Girdin OS=Homo sapiens OX=9606 GN=CCDC88A PE=1 SV=1
170	1	UniProt_Human	H3BRG4	24	44607	1	1	1	1	0.1	Cytochrome b-c1 complex subunit 2, mitochondrial OS=Homo sapiens OX=9606 GN=UQCRC2 PE=1 SV=1
171	1	UniProt_Human	A0A0A0MTJ9	23	49850	1	1	1	1	0.09	Neutral cholesterol ester hydrolase 1 OS=Homo sapiens OX=9606 GN=NCEH1 PE=1 SV=1
172	1	UniProt_Human	A0A087WU14	23	23008	1	1	1	1	0.2	Secretory carrier-associated membrane protein (Fragment) OS=Homo sapiens OX=9606 GN=SCAMP1 PE=1 SV=1
173	1	UniProt_Human	I3L0W5	23	4513	1	1	1	1	1.34	14-3-3 protein epsilon OS=Homo sapiens OX=9606 GN=YWHAE PE=1 SV=1
174	1	UniProt_Human	H3BMH2	23	17657	1	1	1	1	0.26	Ras-related protein Rab-11A (Fragment) OS=Homo sapiens OX=9606 GN=RAB11A PE=4 SV=1
175	1	UniProt_Human	E7EN72	22	31427	1	1	1	1	0.14	U4/U6 small nuclear ribonucleoprotein Prp31 (Fragment) OS=Homo sapiens OX=9606 GN=PRPF31 PE=1 SV=1
176	1	UniProt_Human	H0YD14	21	134738	1	1	1	1	0.03	Myoferlin (Fragment) OS=Homo sapiens OX=9606 GN=MYOF PE=1 SV=1
177	1	UniProt_Human	E9PKU4	21	25578	1	1	1	1	0.17	60S ribosomal protein L8 (Fragment) OS=Homo sapiens OX=9606 GN=RPL8 PE=1 SV=1
178	1	UniProt_Human	P32004	20	139915	1	1	1	1	0.03	Neural cell adhesion molecule L1 OS=Homo sapiens OX=9606 GN=L1CAM PE=1 SV=2
179	1	UniProt_Human	A0A1W2PPJ3	20	227673	1	1	1	1	0.02	Sodium channel protein OS=Homo sapiens OX=9606 GN=SCN1A PE=1 SV=1
180	1	UniProt_Human	E9PGC8	20	331055	1	1	1	1	0.01	Microtubule-associated protein 1A OS=Homo sapiens OX=9606 GN=MAP1A PE=1 SV=1
181	1	UniProt_Human	A0A7I2V5F0	20	24411	1	1	1	1	0.18	Prohibitin OS=Homo sapiens OX=9606 GN=PHB2 PE=1 SV=1
182	1	Uniprot_Chlamydia_trachomatis	P38002	20	21149	1	1	1	1	0.21	ATP-dependent Clp protease proteolytic subunit 1 OS=Chlamydia trachomatis (strain D/UW-3/Cx) OX=272561 GN=clpP1 PE=3 SV=3
183	1	UniProt_Human	E9PBL0	20	77819	1	1	1	1	0.05	E3 ISG15--protein ligase HERC5 OS=Homo sapiens OX=9606 GN=HERC5 PE=1 SV=1
184	1	UniProt_Human	Q96S59	20	77798	1	1	1	1	0.05	Ran-binding protein 9 OS=Homo sapiens OX=9606 GN=RANBP9 PE=1 SV=1
185	1	UniProt_Human	A0A3B3ITZ9	19	103462	1	1	1	1	0.04	Thyroid hormone receptor-associated protein 3 OS=Homo sapiens OX=9606 GN=THRAP3 PE=1 SV=1
186	1	UniProt_Human	A0A7P0T9R7	19	24508	1	1	1	1	0.18	DNA topoisomerase 1 OS=Homo sapiens OX=9606 GN=TOP1 PE=4 SV=1
187	1	UniProt_Human	P33897	19	82884	1	1	1	1	0.05	ATP-binding cassette sub-family D member 1 OS=Homo sapiens OX=9606 GN=ABCD1 PE=1 SV=2
188	1	Uniprot_Chlamydia_trachomatis	O84776	19	17348	1	1	1	1	0.27	Hydrolase/phosphatase homolog OS=Chlamydia trachomatis (strain D/UW-3/Cx) OX=272561 GN=CT_771 PE=3 SV=1
189	1	UniProt_Human	C9JQI7	18	76404	1	1	1	1	0.06	Transmembrane protein 232 OS=Homo sapiens OX=9606 GN=TMEM232 PE=2 SV=2
190	1	UniProt_Human	Q9GZP8	18	10891	1	1	1	1	0.45	Immortalization up-regulated protein OS=Homo sapiens OX=9606 GN=IMUP PE=1 SV=1
191	1	Uniprot_Chlamydia_trachomatis	O84262	18	18864	1	1	1	1	0.24	Uncharacterized protein OS=Chlamydia trachomatis (strain D/UW-3/Cx) OX=272561 GN=CT_260 PE=4 SV=1
192	1	UniProt_Human	A8MX94	18	19468	1	1	1	1	0.23	GST class-pi OS=Homo sapiens OX=9606 GN=GSTP1 PE=1 SV=1
193	1	UniProt_Human	A0A087WVZ1	17	20403	1	1	1	1	0.22	ATP-dependent RNA helicase DDX3X (Fragment) OS=Homo sapiens OX=9606 GN=DDX3X PE=1 SV=2
194	1	UniProt_Human	Q15084	17	48091	1	1	1	1	0.09	Protein disulfide-isomerase A6 OS=Homo sapiens OX=9606 GN=PDIA6 PE=1 SV=1
195	1	UniProt_Human	O00264	17	21658	1	1	1	1	0.21	Membrane-associated progesterone receptor component 1 OS=Homo sapiens OX=9606 GN=PGRMC1 PE=1 SV=3
196	1	UniProt_Human	H0YAN8	16	109583	1	1	1	1	0.04	Rho guanine nucleotide exchange factor 10 (Fragment) OS=Homo sapiens OX=9606 GN=ARHGEF10 PE=1 SV=1
197	1	UniProt_Human	F8VVM2	16	36138	1	1	1	1	0.12	Phosphate carrier protein, mitochondrial OS=Homo sapiens OX=9606 GN=SLC25A3 PE=1 SV=1
198	1	UniProt_Human	H7C2V4	16	11206	1	1	1	1	0.43	P2X purinoceptor 6 (Fragment) OS=Homo sapiens OX=9606 GN=P2RX6 PE=4 SV=1
199	1	UniProt_Human	H0YCM7	16	51417	1	1	1	1	0.08	Engulfment and cell motility protein 2 (Fragment) OS=Homo sapiens OX=9606 GN=ELMO2 PE=1 SV=1
200	1	UniProt_Human	A0A7I2V2E0	16	153942	1	1	1	1	0.03	ABC-type glutathione-S-conjugate transporter OS=Homo sapiens OX=9606 GN=ABCC1 PE=1 SV=1
201	1	UniProt_Human	A0A087WUZ3	16	274659	1	1	1	1	0.02	Spectrin beta chain OS=Homo sapiens OX=9606 GN=SPTBN1 PE=1 SV=1
202	1	UniProt_Human	A0A0G2JPD3	16	44397	1	1	1	1	0.1	HLA class I histocompatibility antigen, A alpha chain OS=Homo sapiens OX=9606 GN=HLA-A PE=1 SV=1
203	1	UniProt_Human	M0QZM6	16	14685	1	1	1	1	0.32	BCL-2-like protein 12 isoform 10 OS=Homo sapiens OX=9606 GN=BCL2L12 PE=1 SV=2
204	1	Uniprot_Chlamydia_trachomatis	O84530	16	31454	1	1	1	1	0.14	50S ribosomal protein L2 OS=Chlamydia trachomatis (strain D/UW-3/Cx) OX=272561 GN=rplB PE=3 SV=1
205	1	UniProt_Human	M0QXI0	16	21012	1	1	1	1	0.22	Fms-related tyrosine kinase 3 ligand (Fragment) OS=Homo sapiens OX=9606 GN=FLT3LG PE=1 SV=1
206	1	UniProt_Human	Q7Z6Z7	16	481589	1	1	1	1	0.01	E3 ubiquitin-protein ligase HUWE1 OS=Homo sapiens OX=9606 GN=HUWE1 PE=1 SV=3
207	1	UniProt_Human	A0A2R8Y6J3	15	27028	1	1	1	1	0.16	60S ribosomal protein L5 (Fragment) OS=Homo sapiens OX=9606 GN=RPL5 PE=1 SV=1
208	1	Uniprot_Chlamydia_trachomatis	P0CE03	15	13786	1	1	1	1	0.34	30S ribosomal protein S11 OS=Chlamydia trachomatis (strain D/UW-3/Cx) OX=272561 GN=rpsK PE=3 SV=1
209	1	UniProt_Human	A0A494C128	15	53017	1	1	1	1	0.08	Nucleolar protein 56 OS=Homo sapiens OX=9606 GN=NOP56 PE=1 SV=1
210	1	UniProt_Human	Q9UPU9	15	79365	1	1	1	1	0.05	Protein Smaug homolog 1 OS=Homo sapiens OX=9606 GN=SAMD4A PE=1 SV=3
